# Supplementary material for: The Transcriptome Analysis of Strongyloides stercoralis L3i Larvae Reveals Targets for Intervention in a Neglected Disease
Source: PLoS Negl Trop Dis. 2012 Feb 28;6(2):e1513. doi: 10.1371/journal.pntd.0001513 (PMC3289599; doi:10.1371/journal.pntd.0001513)
Supplement: Table S1 — Strongyloides stercoralis L3i gene ontology mapping using Interproscan. (XLS) [file pntd.0001513.s002.xls]

## Sheet: Stercoralis_GOmapping
	Table S1. Strongyloides stercoralis L3i gene ontology mapping using interproscan
S.no.	Sequence ID	Interpro Gene ontology mapping
1	Contig101	IPR002544( FMRFamide-related peptide )|Biological Process: neuropeptide signaling pathway (GO:0007218)
2	Contig107	IPR003959( ATPase, AAA-type, core )|Molecular Function: ATP binding (GO:0005524)::::IPR003960( ATPase, AAA-type, conserved site )|Molecular Function: ATP binding (GO:0005524)
3	Contig108	IPR017923( Transcription factor IIS, N-terminal )|Molecular Function: DNA binding (GO:0003677), Cellular Component: nucleus (GO:0005634), Biological Process: transcription, DNA-dependent (GO:0006351), Molecular Function
4	Contig10	IPR008632( Nematode fatty acid retinoid binding )|Molecular Function: lipid binding (GO:0008289)
5	Contig113	IPR001322( Intermediate filament, C-terminal )IPR001664( Intermediate filament protein )|Molecular Function: structural molecule activity (GO:0005198)
6	Contig114	IPR008417( B-cell receptor-associated 31-like )|Cellular Component: endoplasmic reticulum (GO:0005783), Biological Process: intracellular protein transport (GO:0006886), Cellular Component: integral to membrane (GO:0016021)
7	Contig115	IPR003767( Malate/L-lactate dehydrogenase )|Biological Process: metabolic process (GO:0008152), Molecular Function: oxidoreductase activity (GO:0016491), Biological Process: oxidation-reduction process (GO:0055114)
8	Contig116	IPR005746( Thioredoxin )|Biological Process: glycerol ether metabolic process (GO:0006662), Molecular Function: electron carrier activity (GO:0009055), Molecular Function: protein disulfide oxidoreductase activity (GO:0015035), Biological ProcessIPR012336( Thioredoxin-like fold )IPR013766( Thioredoxin domain )|Biological Process: cell redox homeostasis (GO:0045454)::::IPR017936( Thioredoxin-like …
9	Contig123	IPR000357( HEAT )|Molecular Function: protein binding (GO:0005515)::::IPR016024( Armadillo-type fold )|Molecular Function: binding (GO:0005488)
10	Contig125	IPR002017( Spectrin repeat )|Molecular Function: protein binding (GO:0005515)
11	Contig126	IPR001650( Helicase, C-terminal )|Molecular Function: nucleic acid binding (GO:0003676), Molecular Function: helicase activity (GO:0004386), Molecular Function: ATP binding (GO:0005524)IPR011545( DNA/RNA helicase, DEAD/DEAH box type, N-terminal )|Molecular Function: nucleic acid binding (GO:0003676), Molecular Function: ATP binding (GO:0005524), Molecular Function: ATP-dependent helicase activity…
12	Contig128	IPR001852( Vitamin B6 biosynthesis protein )|Biological Process: pyridoxal phosphate biosynthetic process (GO:0042823)::::IPR011060( Ribulose-phosphate binding barrel )|Molecular Function: catalytic activity (GO:0003824), Biological Process: metabolic process (GO:0008152)
13	Contig129	IPR000719( Protein kinase, catalytic domain )|Molecular Function: protein kinase activity (GO:0004672), Molecular Function: ATP binding (GO:0005524), Biological Process: protein phosphorylation (GO:0006468)IPR000961( AGC-kinase, C-terminal )|Molecular Function: protein serine/threonine kinase activity (GO:0004674), Molecular Function: ATP binding (GO:0005524), Biological Process: protein phosphor…
14	Contig132	IPR001806( Ras GTPase )|Molecular Function: GTP binding (GO:0005525), Biological Process: small GTPase mediated signal transduction (GO:0007264)::IPR013753( Ras )IPR020851( Small GTPase )
15	Contig133	IPR002486( Nematode cuticle collagen, N-terminal )|Molecular Function: structural constituent of cuticle (GO:0042302)
16	Contig135	IPR006068( ATPase, P-type cation-transporter, C-terminal )|Biological Process: ATP biosynthetic process (GO:0006754), Biological Process: cation transport (GO:0006812), Molecular Function: ATPase activity, coupled to transmembrane movement of ions, phosphorylative mechanism (GO:0015662), Cellular ComponentIPR023214( HAD-like domain )
17	Contig136	IPR000557( Calponin repeat )IPR006068( ATPase, P-type cation-transporter, C-terminal )|Biological Process: ATP biosynthetic process (GO:0006754), Biological Process: cation transport (GO:0006812), Molecular Function: ATPase activity, coupled to transmembrane movement of ions, phosphorylative mechanism (GO:0015662), Cellular ComponentIPR006069( ATPase, P-type cation exchange, alpha subunit )|Biolo…
18	Contig139	IPR000626( Ubiquitin )|Molecular Function: protein binding (GO:0005515)::::IPR019954( Ubiquitin conserved site )IPR019955( Ubiquitin supergroup )IPR019956( Ubiquitin subgroup )
19	Contig141	IPR000695( ATPase, P-type, H+ transporting proton pump )|Molecular Function: ATP binding (GO:0005524), Biological Process: ATP biosynthetic process (GO:0006754), Molecular Function: ATPase activity, coupled to transmembrane movement of ions, phosphorylative mechanism (GO:0015662), Cellular ComponentIPR001757( ATPase, P-type, K/Mg/Cd/Cu/Zn/Na/Ca/Na/H-transporter )|Molecular Function: ATP binding (…
20	Contig143	IPR002553( Clathrin/coatomer adaptor, adaptin-like, N-terminal )|Biological Process: intracellular protein transport (GO:0006886), Biological Process: vesicle-mediated transport (GO:0016192), Cellular Component: membrane coat (GO:0030117)IPR016024( Armadillo-type fold )|Molecular Function: binding (GO:0005488)
21	Contig145	IPR004015( SKI-interacting protein SKIP, SNW domain )|Biological Process: nuclear mRNA splicing, via spliceosome (GO:0000398), Cellular Component: spliceosomal complex (GO:0005681)::IPR017862( SKI-interacting protein, SKIP )|Biological Process: nuclear mRNA splicing, via spliceosome (GO:0000398), Cellular Component: spliceosomal complex (GO:0005681)
22	Contig147	IPR000225( Armadillo )|Molecular Function: protein binding (GO:0005515)::::IPR016024( Armadillo-type fold )|Molecular Function: binding (GO:0005488)
23	Contig153	IPR000719( Protein kinase, catalytic domain )|Molecular Function: protein kinase activity (GO:0004672), Molecular Function: ATP binding (GO:0005524), Biological Process: protein phosphorylation (GO:0006468)IPR011009( Protein kinase-like domain )|Molecular Function: transferase activity, transferring phosphorus-containing groups (GO:0016772)::::IPR017441( Protein kinase, ATP binding site )|Molecul…
24	Contig154	IPR000692( Fibrillarin )|Molecular Function: RNA binding (GO:0003723), Biological Process: rRNA processing (GO:0006364), Biological Process: tRNA processing (GO:0008033), Molecular Function
25	Contig157	IPR003953( Fumarate reductase/succinate dehydrogenase flavoprotein, N-terminal )|Molecular Function: electron carrier activity (GO:0009055), Molecular Function: oxidoreductase activity (GO:0016491)::IPR004112( Fumarate reductase/succinate dehydrogenase flavoprotein, C-terminal )|Molecular Function: oxidoreductase activity (GO:0016491), Biological Process: oxidation-reduction process (GO:0055114):…
26	Contig158	IPR002486( Nematode cuticle collagen, N-terminal )|Molecular Function: structural constituent of cuticle (GO:0042302)::::IPR008160( Collagen triple helix repeat )
27	Contig15	IPR000504( RNA recognition motif domain )|Molecular Function: nucleic acid binding (GO:0003676)::::IPR002004( Polyadenylate-binding protein/Hyperplastic disc protein )|Molecular Function: RNA binding (GO:0003723)
28	Contig161	IPR004859( Putative 5-3 exonuclease )|Molecular Function: nucleic acid binding (GO:0003676), Molecular Function: exonuclease activity (GO:0004527), Cellular Component: intracellular (GO:0005622)
29	Contig166	IPR000488( Death )|Molecular Function: protein binding (GO:0005515), Biological Process: signal transduction (GO:0007165)
30	Contig171	IPR003891( Initiation factor eIF-4 gamma, MA3 )IPR016024( Armadillo-type fold )|Molecular Function: binding (GO:0005488)
31	Contig176	IPR002172( Low-density lipoprotein (LDL) receptor class A repeat )|Molecular Function: protein binding (GO:0005515)
32	Contig17	IPR001841( Zinc finger, RING-type )|Molecular Function: protein binding (GO:0005515), Molecular Function: zinc ion binding (GO:0008270)::IPR002867( Zinc finger, C6HC-type )|Molecular Function: zinc ion binding (GO:0008270)::::IPR017907( Zinc finger, RING-type, conserved site )IPR018957( Zinc finger, C3HC4 RING-type )
33	Contig181	IPR008274( Aldehyde oxidase/xanthine dehydrogenase, molybdopterin binding )|Molecular Function: oxidoreductase activity (GO:0016491), Biological Process: oxidation-reduction process (GO:0055114)
34	Contig182	IPR000573( Aconitase A/isopropylmalate dehydratase small subunit, swivel )|Biological Process: metabolic process (GO:0008152)::::IPR006248( Aconitase, mitochondrial-like )|Molecular Function: aconitate hydratase activity (GO:0003994), Biological Process: tricarboxylic acid cycle (GO:0006099), Molecular Function: 4 iron, 4 sulfur cluster binding (GO:0051539)IPR015928( Aconitase/3-isopropylmalate d…
35	Contig18	IPR004839( Aminotransferase, class I/classII )|Biological Process: biosynthetic process (GO:0009058), Molecular Function: transferase activity, transferring nitrogenous groups (GO:0016769), Molecular Function: pyridoxal phosphate binding (GO:0030170)IPR015424( Pyridoxal phosphate-dependent transferase, major domain )
36	Contig193	IPR002699( ATPase, V1/A1 complex, subunit D )|Biological Process: ATP hydrolysis coupled proton transport (GO:0015991), Cellular Component: proton-transporting two-sector ATPase complex, catalytic domain (GO:0033178), Molecular Function: ATPase activity, coupled to transmembrane movement of substances (GO:0042626), Molecular Function
37	Contig195	IPR012000( Thiamine pyrophosphate enzyme, central domain )|Molecular Function: magnesium ion binding (GO:0000287), Molecular Function: thiamine pyrophosphate binding (GO:0030976)
38	Contig197	IPR000873( AMP-dependent synthetase/ligase )|Molecular Function: catalytic activity (GO:0003824), Biological Process: metabolic process (GO:0008152)::IPR020459( AMP-binding )IPR020845( AMP-binding, conserved site )
39	Contig199	IPR004343( Plus-3 )|Molecular Function: DNA binding (GO:0003677), Cellular Component: nucleus (GO:0005634), Biological Process: transcription initiation, DNA-dependent (GO:0006352), Biological Process
40	Contig19	IPR006124( Metalloenzyme )|Molecular Function: catalytic activity (GO:0003824), Molecular Function: metal ion binding (GO:0046872)::IPR017850( Alkaline-phosphatase-like, core domain )|Molecular Function: catalytic activity (GO:0003824), Biological Process: metabolic process (GO:0008152)
41	Contig200	IPR002591( Type I phosphodiesterase/nucleotide pyrophosphatase/phosphate transferase )|Molecular Function: catalytic activity (GO:0003824)::::IPR017850( Alkaline-phosphatase-like, core domain )|Molecular Function: catalytic activity (GO:0003824), Biological Process: metabolic process (GO:0008152)
42	Contig204	IPR000109( Oligopeptide transporter )|Molecular Function: transporter activity (GO:0005215), Biological Process: oligopeptide transport (GO:0006857), Cellular Component: membrane (GO:0016020)IPR018456( PTR2 family proton/oligopeptide symporter, conserved site )|Molecular Function: transporter activity (GO:0005215), Biological Process: oligopeptide transport (GO:0006857), Cellular Component: membr…
43	Contig205	IPR000306( Zinc finger, FYVE-type )|Molecular Function: metal ion binding (GO:0046872)::::IPR011011( Zinc finger, FYVE/PHD-type )IPR017455( Zinc finger, FYVE-related )
44	Contig207	IPR008734( Phosphorylase kinase alphabeta )|Molecular Function: calmodulin binding (GO:0005516), Biological Process: glycogen metabolic process (GO:0005977)::IPR011613( Glycoside hydrolase 15-related )|Molecular Function: glucan 1,4-alpha-glucosidase activity (GO:0004339), Biological Process: polysaccharide metabolic process (GO:0005976)
45	Contig208	IPR000608( Ubiquitin-conjugating enzyme, E2 )|Molecular Function: acid-amino acid ligase activity (GO:0016881)::::IPR016135( Ubiquitin-conjugating enzyme/RWD-like )IPR023313( Ubiquitin-conjugating enzyme, active site )
46	Contig20	IPR002067( Mitochondrial carrier protein )|Molecular Function: binding (GO:0005488), Cellular Component: mitochondrial inner membrane (GO:0005743), Biological Process: transport (GO:0006810), Biological ProcessIPR002113( Adenine nucleotide translocator 1 )|Molecular Function: transporter activity (GO:0005215), Cellular Component: mitochondrial inner membrane (GO:0005743), Biological Process: tran…
47	Contig212	IPR000477( Reverse transcriptase )|Molecular Function: RNA binding (GO:0003723), Molecular Function: RNA-directed DNA polymerase activity (GO:0003964), Biological Process: RNA-dependent DNA replication (GO:0006278)
48	Contig214	IPR000536( Nuclear hormone receptor, ligand-binding, core )|Molecular Function: sequence-specific DNA binding transcription factor activity (GO:0003700), Molecular Function: steroid hormone receptor activity (GO:0003707), Cellular Component: nucleus (GO:0005634), Biological Process
49	Contig218	IPR001192( Phosphoinositide phospholipase C )|Molecular Function: phosphatidylinositol phospholipase C activity (GO:0004435), Biological Process: lipid metabolic process (GO:0006629), Biological Process: intracellular signal transduction (GO:0035556)IPR001711( Phospholipase C, phosphatidylinositol-specific, Y domain )|Molecular Function: phosphatidylinositol phospholipase C activity (GO:0004435),…
50	Contig220	IPR010515( Collagenase NC10/endostatin )|Molecular Function: structural molecule activity (GO:0005198), Biological Process: cell adhesion (GO:0007155), Cellular Component: extracellular matrix (GO:0031012)
51	Contig221	IPR013216( Methyltransferase type 11 )|Biological Process: metabolic process (GO:0008152), Molecular Function: methyltransferase activity (GO:0008168)
52	Contig222	IPR002017( Spectrin repeat )|Molecular Function: protein binding (GO:0005515)
53	Contig224	IPR000719( Protein kinase, catalytic domain )|Molecular Function: protein kinase activity (GO:0004672), Molecular Function: ATP binding (GO:0005524), Biological Process: protein phosphorylation (GO:0006468)IPR011009( Protein kinase-like domain )|Molecular Function: transferase activity, transferring phosphorus-containing groups (GO:0016772)::::IPR017442( Serine/threonine-protein kinase-like domai…
54	Contig22	IPR000425( Major intrinsic protein )|Molecular Function: transporter activity (GO:0005215), Biological Process: transport (GO:0006810), Cellular Component: membrane (GO:0016020)IPR023271( Aquaporin-like )
55	Contig230	IPR001377( Ribosomal protein S6e )|Molecular Function: structural constituent of ribosome (GO:0003735), Cellular Component: intracellular (GO:0005622), Cellular Component: ribosome (GO:0005840), Biological ProcessIPR018282( Ribosomal protein S6e, conserved site )|Molecular Function: structural constituent of ribosome (GO:0003735), Cellular Component: intracellular (GO:0005622), Cellular Component…
56	Contig232	IPR000719( Protein kinase, catalytic domain )|Molecular Function: protein kinase activity (GO:0004672), Molecular Function: ATP binding (GO:0005524), Biological Process: protein phosphorylation (GO:0006468)IPR008266( Tyrosine-protein kinase, active site )|Molecular Function: protein tyrosine kinase activity (GO:0004713), Biological Process: protein phosphorylation (GO:0006468)::IPR011009( Protein…
57	Contig233	IPR001951( Histone H4 )|Cellular Component: nucleosome (GO:0000786), Molecular Function: DNA binding (GO:0003677), Cellular Component: nucleus (GO:0005634), Biological ProcessIPR007125( Histone core )|Molecular Function: DNA binding (GO:0003677)::::IPR009072( Histone-fold )|Molecular Function: DNA binding (GO:0003677)::::IPR019809( Histone H4, conserved site )|Cellular Component: nucleosome (GO:0…
58	Contig234	IPR000504( RNA recognition motif domain )|Molecular Function: nucleic acid binding (GO:0003676)
59	Contig243	IPR012336( Thioredoxin-like fold )IPR013766( Thioredoxin domain )|Biological Process: cell redox homeostasis (GO:0045454)
60	Contig248	IPR006028( Gamma-aminobutyric acid A receptor )|Biological Process: ion transport (GO:0006811), Cellular Component: integral to membrane (GO:0016021)::IPR006029( Neurotransmitter-gated ion-channel transmembrane domain )|Biological Process: ion transport (GO:0006811), Cellular Component: membrane (GO:0016020)::IPR006201( Neurotransmitter-gated ion-channel )|Biological Process: ion transport (GO:00…
61	Contig24	IPR001079( Galectin, carbohydrate recognition domain )|Molecular Function: sugar binding (GO:0005529)::::IPR008985( Concanavalin A-like lectin/glucanase )
62	Contig259	IPR001078( 2-oxoacid dehydrogenase acyltransferase, catalytic domain )|Biological Process: metabolic process (GO:0008152), Molecular Function: acyltransferase activity (GO:0008415)::IPR004167( E3 binding )|Biological Process: metabolic process (GO:0008152), Molecular Function: acyltransferase activity (GO:0008415)
63	Contig260	IPR002136( Ribosomal protein L4/L1e )|Molecular Function: structural constituent of ribosome (GO:0003735), Cellular Component: ribosome (GO:0005840), Biological Process: translation (GO:0006412)IPR013005( Ribosomal protein L4/L1e, bacterial-type )IPR023574( Ribosomal protein L4 domain )|Molecular Function: structural constituent of ribosome (GO:0003735), Cellular Component: ribosome (GO:0005840),…
64	Contig261	IPR004254( Hly-III-related )|Cellular Component: integral to membrane (GO:0016021)
65	Contig270	IPR001394( Peptidase C19, ubiquitin carboxyl-terminal hydrolase 2 )|Molecular Function: ubiquitin thiolesterase activity (GO:0004221), Biological Process: ubiquitin-dependent protein catabolic process (GO:0006511)
66	Contig273	IPR000626( Ubiquitin )|Molecular Function: protein binding (GO:0005515)::::IPR019954( Ubiquitin conserved site )IPR019955( Ubiquitin supergroup )IPR019956( Ubiquitin subgroup )
67	Contig274	IPR001650( Helicase, C-terminal )|Molecular Function: nucleic acid binding (GO:0003676), Molecular Function: helicase activity (GO:0004386), Molecular Function: ATP binding (GO:0005524)IPR011545( DNA/RNA helicase, DEAD/DEAH box type, N-terminal )|Molecular Function: nucleic acid binding (GO:0003676), Molecular Function: ATP binding (GO:0005524), Molecular Function: ATP-dependent helicase activity…
68	Contig275	IPR001436( Alpha crystallin/Heat shock protein )|Biological Process: response to heat (GO:0009408)::::IPR002068( Heat shock protein Hsp20 )IPR008978( HSP20-like chaperone )
69	Contig276	IPR002928( Myosin tail )|Molecular Function: motor activity (GO:0003774), Cellular Component: myosin complex (GO:0016459)::IPR015650( Heavy chain of Myosin )
70	Contig27	IPR001519( Ferritin )|Molecular Function: binding (GO:0005488), Biological Process: iron ion transport (GO:0006826), Biological Process: cellular iron ion homeostasis (GO:0006879), Molecular FunctionIPR008331( Ferritin/DPS protein domain )|Biological Process: cellular iron ion homeostasis (GO:0006879), Molecular Function: ferric iron binding (GO:0008199)::IPR009040( Ferritin-like )IPR009078( Ferr…
71	Contig280	IPR001660( Sterile alpha motif domain )|Molecular Function: protein binding (GO:0005515)::::IPR010993( Sterile alpha motif homology )|Molecular Function: protein binding (GO:0005515)::::IPR021129( Sterile alpha motif, type 1 )
72	Contig283	IPR002490( ATPase, V0/A0 complex, 116kDa subunit )|Molecular Function: hydrogen ion transmembrane transporter activity (GO:0015078), Biological Process: ATP hydrolysis coupled proton transport (GO:0015991), Cellular Component: proton-transporting two-sector ATPase complex, proton-transporting domain (GO:0033177)
73	Contig285	IPR004364( Aminoacyl-tRNA synthetase, class II (D/K/N) )|Molecular Function: nucleotide binding (GO:0000166), Molecular Function: aminoacyl-tRNA ligase activity (GO:0004812), Molecular Function: ATP binding (GO:0005524), Cellular ComponentIPR018150( Aminoacyl-tRNA synthetase, class II (D/K/N)-like )|Molecular Function: nucleotide binding (GO:0000166), Molecular Function: aminoacyl-tRNA ligase act…
74	Contig287	IPR008942( ENTH/VHS )IPR011417( ANTH )|Molecular Function: phospholipid binding (GO:0005543)::::IPR013809( Epsin-like, N-terminal )
75	Contig28	IPR020828( Glyceraldehyde 3-phosphate dehydrogenase, NAD(P) binding domain )IPR020829( Glyceraldehyde 3-phosphate dehydrogenase, catalytic domain )|Molecular Function: oxidoreductase activity, acting on the aldehyde or oxo group of donors, NAD or NADP as acceptor (GO:0016620), Biological Process: oxidation-reduction process (GO:0055114)::IPR020831( Glyceraldehyde/Erythrose phosphate dehydrogenase…
76	Contig294	IPR005821( Ion transport )|Molecular Function: ion channel activity (GO:0005216), Biological Process: ion transport (GO:0006811), Cellular Component: membrane (GO:0016020), Biological Process
77	Contig295	IPR001623( Heat shock protein DnaJ, N-terminal )|Molecular Function: heat shock protein binding (GO:0031072)::::IPR004179( Sec63 domain )
78	Contig298	IPR009283( Apyrase )|Molecular Function: calcium ion binding (GO:0005509), Molecular Function: pyrophosphatase activity (GO:0016462)
79	Contig29	IPR003388( Reticulon )|Cellular Component: endoplasmic reticulum (GO:0005783)
80	Contig300	IPR000219( Dbl homology (DH) domain )|Molecular Function: Rho guanyl-nucleotide exchange factor activity (GO:0005089), Cellular Component: intracellular (GO:0005622), Biological Process: regulation of Rho protein signal transduction (GO:0035023)
81	Contig303	IPR001092( Helix-loop-helix DNA-binding domain )|Biological Process: regulation of transcription, DNA-dependent (GO:0006355), Molecular Function: transcription regulator activity (GO:0030528)::IPR011598( Helix-loop-helix DNA-binding )|Cellular Component: nucleus (GO:0005634), Biological Process: regulation of transcription, DNA-dependent (GO:0006355), Molecular Function: transcription regulator a…
82	Contig305	IPR011701( Major facilitator superfamily )|Cellular Component: integral to membrane (GO:0016021), Biological Process: transmembrane transport (GO:0055085)::IPR016196( Major facilitator superfamily domain, general substrate transporter )IPR020846( Major facilitator superfamily domain )
83	Contig311	IPR004307( TspO/MBR-related protein )|Cellular Component: integral to membrane (GO:0016021)::::IPR007513( Uncharacterised protein family SERF )
84	Contig314	IPR016024( Armadillo-type fold )|Molecular Function: binding (GO:0005488)
85	Contig315	IPR003953( Fumarate reductase/succinate dehydrogenase flavoprotein, N-terminal )|Molecular Function: electron carrier activity (GO:0009055), Molecular Function: oxidoreductase activity (GO:0016491)
86	Contig31	IPR001757( ATPase, P-type, K/Mg/Cd/Cu/Zn/Na/Ca/Na/H-transporter )|Molecular Function: ATP binding (GO:0005524), Biological Process: ATP biosynthetic process (GO:0006754), Molecular Function: ATPase activity, coupled to transmembrane movement of ions, phosphorylative mechanism (GO:0015662), Cellular ComponentIPR005834( Haloacid dehalogenase-like hydrolase )|Molecular Function: catalytic activity (…
87	Contig320	IPR000718( Peptidase M13, neprilysin )|Molecular Function: metalloendopeptidase activity (GO:0004222), Biological Process: proteolysis (GO:0006508)::IPR008753( Peptidase M13 )|Biological Process: proteolysis (GO:0006508), Molecular Function: metallopeptidase activity (GO:0008237)::IPR018497( Peptidase M13, neprilysin, C-terminal )|Molecular Function: metalloendopeptidase activity (GO:0004222), Bi…
88	Contig321	IPR000719( Protein kinase, catalytic domain )|Molecular Function: protein kinase activity (GO:0004672), Molecular Function: ATP binding (GO:0005524), Biological Process: protein phosphorylation (GO:0006468)IPR011009( Protein kinase-like domain )|Molecular Function: transferase activity, transferring phosphorus-containing groups (GO:0016772)::::IPR015727( Protein kinase C mu-related )|Molecular Fu…
89	Contig325	IPR000330( SNF2-related )|Molecular Function: DNA binding (GO:0003677), Molecular Function: ATP binding (GO:0005524)::IPR014001( DEAD-like helicase )
90	Contig328	IPR005479( Carbamoyl-phosphate synthetase, large subunit, ATP-binding )|Molecular Function: catalytic activity (GO:0003824), Molecular Function: ATP binding (GO:0005524), Biological Process: metabolic process (GO:0008152)IPR005483( Carbamoyl-phosphate synthase, large subunit, CPS-domain )|Molecular Function: carbamoyl-phosphate synthase activity (GO:0004086), Biological Process: nitrogen compound…
91	Contig32	IPR000889( Glutathione peroxidase )|Molecular Function: glutathione peroxidase activity (GO:0004602), Biological Process: response to oxidative stress (GO:0006979), Biological Process: oxidation-reduction process (GO:0055114)IPR012336( Thioredoxin-like fold )
92	Contig331	IPR001045( Spermine synthase )|Molecular Function: catalytic activity (GO:0003824)
93	Contig333	IPR007676( Ribophorin I )|Molecular Function: dolichyl-diphosphooligosaccharide-protein glycotransferase activity (GO:0004579), Cellular Component: endoplasmic reticulum (GO:0005783), Biological Process: protein glycosylation (GO:0006486), Cellular Component
94	Contig347	IPR000945( Dopamine-beta-monooxygenase )|Molecular Function: dopamine beta-monooxygenase activity (GO:0004500), Biological Process: catecholamine metabolic process (GO:0006584), Biological Process: oxidation-reduction process (GO:0055114)IPR002919( Protease inhibitor I8, cysteine-rich trypsin inhibitor-like )IPR005018( DOMON domain )IPR008960( Carbohydrate-binding domain family 9-like )|Molecular…
95	Contig34	IPR000585( Hemopexin/matrixin )IPR000719( Protein kinase, catalytic domain )|Molecular Function: protein kinase activity (GO:0004672), Molecular Function: ATP binding (GO:0005524), Biological Process: protein phosphorylation (GO:0006468)IPR008271( Serine/threonine-protein kinase, active site )|Molecular Function: protein serine/threonine kinase activity (GO:0004674), Biological Process: protein p…
96	Contig358	IPR002155( Thiolase )|Biological Process: metabolic process (GO:0008152), Molecular Function: transferase activity, transferring acyl groups other than amino-acyl groups (GO:0016747)::IPR016039( Thiolase-like )|Molecular Function: catalytic activity (GO:0003824), Biological Process: metabolic process (GO:0008152)::IPR020613( Thiolase, conserved site )|Biological Process: metabolic process (GO:000…
97	Contig361	IPR000242( Protein-tyrosine phosphatase, receptor/non-receptor type )|Molecular Function: protein tyrosine phosphatase activity (GO:0004725), Biological Process: protein dephosphorylation (GO:0006470)::IPR000387( Protein-tyrosine/Dual-specificity phosphatase )|Biological Process: dephosphorylation (GO:0016311), Molecular Function: phosphatase activity (GO:0016791)::IPR016130( Protein-tyrosine pho…
98	Contig364	IPR017853( Glycoside hydrolase, superfamily )IPR018155( Hyaluronidase )|Molecular Function: hyalurononglucosaminidase activity (GO:0004415), Biological Process: carbohydrate metabolic process (GO:0005975)
99	Contig367	IPR006201( Neurotransmitter-gated ion-channel )|Biological Process: ion transport (GO:0006811), Cellular Component: integral to membrane (GO:0016021)::IPR006202( Neurotransmitter-gated ion-channel ligand-binding )|Molecular Function: extracellular ligand-gated ion channel activity (GO:0005230), Biological Process: transport (GO:0006810), Cellular Component: membrane (GO:0016020)IPR018000( Neurotr…
100	Contig372	IPR001464( Annexin )|Molecular Function: calcium ion binding (GO:0005509), Molecular Function: calcium-dependent phospholipid binding (GO:0005544)::IPR018502( Annexin repeat )|Molecular Function: calcium ion binding (GO:0005509), Molecular Function: calcium-dependent phospholipid binding (GO:0005544)
101	Contig375	IPR005804( Fatty acid desaturase, type 1 )|Biological Process: lipid metabolic process (GO:0006629), Molecular Function: oxidoreductase activity (GO:0016491), Biological Process: oxidation-reduction process (GO:0055114)
102	Contig379	IPR000719( Protein kinase, catalytic domain )|Molecular Function: protein kinase activity (GO:0004672), Molecular Function: ATP binding (GO:0005524), Biological Process: protein phosphorylation (GO:0006468)IPR008271( Serine/threonine-protein kinase, active site )|Molecular Function: protein serine/threonine kinase activity (GO:0004674), Biological Process: protein phosphorylation (GO:0006468)::IP…
103	Contig380	IPR007087( Zinc finger, C2H2-type )|Cellular Component: intracellular (GO:0005622), Molecular Function: zinc ion binding (GO:0008270)
104	Contig386	IPR000008( C2 calcium-dependent membrane targeting )|Molecular Function: protein binding (GO:0005515)::::IPR008973( C2 calcium/lipid-binding domain, CaLB )|Molecular Function: protein binding (GO:0005515)::::IPR018029( C2 membrane targeting protein )
105	Contig389	IPR002928( Myosin tail )|Molecular Function: motor activity (GO:0003774), Cellular Component: myosin complex (GO:0016459)
106	Contig390	IPR001179( Peptidyl-prolyl cis-trans isomerase, FKBP-type, domain )|Biological Process: protein folding (GO:0006457)::::IPR013026( Tetratricopeptide repeat-containing )|Molecular Function: protein binding (GO:0005515)::::IPR019734( Tetratricopeptide repeat )|Molecular Function: protein binding (GO:0005515)::::IPR023566( Peptidyl-prolyl cis-trans isomerase, FKBP-type )
107	Contig393	IPR000702( Ribosomal protein L6 )|Molecular Function: structural constituent of ribosome (GO:0003735), Cellular Component: ribosome (GO:0005840), Biological Process: translation (GO:0006412), Molecular FunctionIPR001623( Heat shock protein DnaJ, N-terminal )|Molecular Function: heat shock protein binding (GO:0031072)::::IPR002359( Ribosomal protein L6, conserved site-2 )|Molecular Function: struc…
108	Contig399	IPR001666( Phosphatidylinositol transfer protein )|Cellular Component: intracellular (GO:0005622), Biological Process: transport (GO:0006810)
109	Contig3	IPR001661( Glycoside hydrolase, family 37 )|Molecular Function: alpha,alpha-trehalase activity (GO:0004555), Biological Process: trehalose metabolic process (GO:0005991)::IPR008928( Six-hairpin glycosidase-like )|Molecular Function: catalytic activity (GO:0003824)::::IPR018232( Glycoside hydrolase, family 37, conserved site )|Molecular Function: alpha,alpha-trehalase activity (GO:0004555), Biolog…
110	Contig403	IPR007110( Immunoglobulin-like )|Molecular Function: protein binding (GO:0005515)::::IPR013098( Immunoglobulin I-set )
111	Contig419	IPR000239( GPCR kinase )|Molecular Function: G-protein coupled receptor kinase activity (GO:0004703), Molecular Function: ATP binding (GO:0005524), Biological Process: protein phosphorylation (GO:0006468), Biological ProcessIPR000342( Regulator of G protein signalling )|Molecular Function: signal transducer activity (GO:0004871)::::IPR000719( Protein kinase, catalytic domain )|Molecular Function:…
112	Contig41	IPR005818( Histone H1/H5 )|Cellular Component: nucleosome (GO:0000786), Molecular Function: DNA binding (GO:0003677), Cellular Component: nucleus (GO:0005634), Biological Process
113	Contig420	IPR018477( Bicaudal-D protein, microtubule-associated )|Cellular Component: Golgi apparatus (GO:0005794), Biological Process: transport (GO:0006810)
114	Contig427	IPR001208( Mini-chromosome maintenance, DNA-dependent ATPase )|Molecular Function: DNA binding (GO:0003677), Molecular Function: ATP binding (GO:0005524), Biological Process: DNA replication (GO:0006260)
115	Contig42	IPR000595( Cyclic nucleotide-binding domain )IPR002373( cAMP/cGMP-dependent protein kinase )|Biological Process: regulation of protein phosphorylation (GO:0001932), Cellular Component: cAMP-dependent protein kinase complex (GO:0005952), Molecular Function: cAMP-dependent protein kinase regulator activity (GO:0008603)IPR018488( Cyclic nucleotide-binding, conserved site )IPR018490( Cyclic nucleotid…
116	Contig432	IPR006121( Heavy metal-associated domain, HMA )|Biological Process: metal ion transport (GO:0030001), Molecular Function: metal ion binding (GO:0046872)
117	Contig434	IPR011046( WD40 repeat-like-containing domain )|Molecular Function: protein binding (GO:0005515)
118	Contig449	IPR001041( Ferredoxin )|Molecular Function: electron carrier activity (GO:0009055), Molecular Function: iron-sulfur cluster binding (GO:0051536)::IPR006058( 2Fe-2S ferredoxin, iron-sulphur binding site )|Molecular Function: 2 iron, 2 sulfur cluster binding (GO:0051537)::::IPR009051( Alpha-helical ferredoxin )|Molecular Function: oxidoreductase activity (GO:0016491), Molecular Function: iron-sulfu…
119	Contig44	IPR001790( Ribosomal protein L10/acidic P0 )|Cellular Component: intracellular (GO:0005622), Biological Process: ribosome biogenesis (GO:0042254)::IPR001813( Ribosomal protein 60S )|Molecular Function: structural constituent of ribosome (GO:0003735), Cellular Component: intracellular (GO:0005622), Cellular Component: ribosome (GO:0005840), Biological Process
120	Contig453	IPR002293( Amino acid/polyamine transporter I )|Biological Process: amino acid transmembrane transport (GO:0003333), Molecular Function: amino acid transmembrane transporter activity (GO:0015171), Cellular Component: membrane (GO:0016020)IPR004841( Amino acid permease domain )|Biological Process: transport (GO:0006810), Cellular Component: membrane (GO:0016020), Biological Process: transmembrane …
121	Contig456	IPR004344( Tubulin-tyrosine ligase )|Molecular Function: tubulin-tyrosine ligase activity (GO:0004835), Biological Process: protein modification process (GO:0006464)
122	Contig460	IPR009522( Nucleocapsid, Phlebovirus/Tenuivirus )|Molecular Function: RNA binding (GO:0003723), Cellular Component: viral nucleocapsid (GO:0019013)
123	Contig462	IPR000583( Glutamine amidotransferase, class-II )|Biological Process: metabolic process (GO:0008152)
124	Contig467	IPR002486( Nematode cuticle collagen, N-terminal )|Molecular Function: structural constituent of cuticle (GO:0042302)::::IPR008160( Collagen triple helix repeat )
125	Contig47	IPR001544( Aminotransferase, class IV )|Molecular Function: catalytic activity (GO:0003824), Biological Process: metabolic process (GO:0008152)::IPR005786( Branched-chain amino acid aminotransferase II )|Molecular Function: branched-chain-amino-acid transaminase activity (GO:0004084), Biological Process: branched chain family amino acid metabolic process (GO:0009081)
126	Contig487	IPR001895( Guanine-nucleotide dissociation stimulator CDC25 )|Molecular Function: guanyl-nucleotide exchange factor activity (GO:0005085), Cellular Component: intracellular (GO:0005622), Biological Process: small GTPase mediated signal transduction (GO:0007264)IPR008937( Ras guanine nucleotide exchange factor )|Molecular Function: guanyl-nucleotide exchange factor activity (GO:0005085), Cellular …
127	Contig490	IPR001736( Phospholipase D/Transphosphatidylase )|Molecular Function: catalytic activity (GO:0003824), Biological Process: metabolic process (GO:0008152)::IPR013582( Phospholipase D/viral envelope )
128	Contig492	IPR002928( Myosin tail )|Molecular Function: motor activity (GO:0003774), Cellular Component: myosin complex (GO:0016459)::IPR015650( Heavy chain of Myosin )
129	Contig493	IPR000169( Peptidase, cysteine peptidase active site )|Molecular Function: cysteine-type endopeptidase activity (GO:0004197), Biological Process: proteolysis (GO:0006508)::IPR001300( Peptidase C2, calpain, catalytic domain )|Molecular Function: calcium-dependent cysteine-type endopeptidase activity (GO:0004198), Cellular Component: intracellular (GO:0005622), Biological Process: proteolysis (GO:0…
130	Contig494	IPR001253( Translation initiation factor 1A (eIF-1A) )|Molecular Function: translation initiation factor activity (GO:0003743), Biological Process: translational initiation (GO:0006413)::IPR006196( RNA-binding domain, S1, IF1 type )|Molecular Function: RNA binding (GO:0003723), Molecular Function: translation initiation factor activity (GO:0003743), Biological Process: translational initiation (G…
131	Contig498	IPR000217( Tubulin )|Molecular Function: GTP binding (GO:0005525), Cellular Component: microtubule (GO:0005874), Biological Process: microtubule-based process (GO:0007017)IPR002453( Beta tubulin )|Molecular Function: structural molecule activity (GO:0005198), Molecular Function: GTP binding (GO:0005525), Cellular Component: microtubule (GO:0005874), Biological ProcessIPR008280( Tubulin/FtsZ, C-te…
132	Contig49	IPR000308( 14-3-3 protein )|Molecular Function: protein domain specific binding (GO:0019904)::::IPR023409( 14-3-3 protein, conserved site )IPR023410( 14-3-3 domain )
133	Contig50	IPR001534( Transthyretin-like )|Cellular Component: extracellular space (GO:0005615)
134	Contig52	IPR002928( Myosin tail )|Molecular Function: motor activity (GO:0003774), Cellular Component: myosin complex (GO:0016459)::IPR009053( Prefoldin )IPR015650( Heavy chain of Myosin )
135	Contig55	IPR007110( Immunoglobulin-like )|Molecular Function: protein binding (GO:0005515)::::IPR013098( Immunoglobulin I-set )
136	Contig56	IPR000608( Ubiquitin-conjugating enzyme, E2 )|Molecular Function: acid-amino acid ligase activity (GO:0016881)::::IPR016135( Ubiquitin-conjugating enzyme/RWD-like )IPR023313( Ubiquitin-conjugating enzyme, active site )
137	Contig57	IPR001534( Transthyretin-like )|Cellular Component: extracellular space (GO:0005615)
138	Contig59	IPR002155( Thiolase )|Biological Process: metabolic process (GO:0008152), Molecular Function: transferase activity, transferring acyl groups other than amino-acyl groups (GO:0016747)::IPR016039( Thiolase-like )|Molecular Function: catalytic activity (GO:0003824), Biological Process: metabolic process (GO:0008152)::IPR020610( Thiolase, active site )|Biological Process: metabolic process (GO:000815…
139	Contig66	IPR001436( Alpha crystallin/Heat shock protein )|Biological Process: response to heat (GO:0009408)::::IPR002068( Heat shock protein Hsp20 )IPR008978( HSP20-like chaperone )
140	Contig67	IPR002544( FMRFamide-related peptide )|Biological Process: neuropeptide signaling pathway (GO:0007218)
141	Contig6	IPR001436( Alpha crystallin/Heat shock protein )|Biological Process: response to heat (GO:0009408)::::IPR002068( Heat shock protein Hsp20 )IPR008978( HSP20-like chaperone )
142	Contig78	IPR001820( Proteinase inhibitor I35, tissue inhibitor of metalloproteinase )|Molecular Function: metalloendopeptidase inhibitor activity (GO:0008191)::::IPR008993( Tissue inhibitor of metalloproteinases-like, OB-fold )
143	Contig79	IPR000626( Ubiquitin )|Molecular Function: protein binding (GO:0005515)::::IPR019954( Ubiquitin conserved site )IPR019955( Ubiquitin supergroup )IPR019956( Ubiquitin subgroup )
144	Contig82	IPR002486( Nematode cuticle collagen, N-terminal )|Molecular Function: structural constituent of cuticle (GO:0042302)::::IPR008160( Collagen triple helix repeat )
145	Contig83	IPR001436( Alpha crystallin/Heat shock protein )|Biological Process: response to heat (GO:0009408)::::IPR002068( Heat shock protein Hsp20 )IPR008978( HSP20-like chaperone )
146	Contig86	IPR001806( Ras GTPase )|Molecular Function: GTP binding (GO:0005525), Biological Process: small GTPase mediated signal transduction (GO:0007264)::IPR003578( Small GTPase, Rho type )|Molecular Function: GTP binding (GO:0005525), Cellular Component: intracellular (GO:0005622), Biological Process: small GTPase mediated signal transduction (GO:0007264)IPR013753( Ras )
147	Contig87	IPR003173( Transcriptional coactivator p15 )|Molecular Function: DNA binding (GO:0003677), Molecular Function: transcription coactivator activity (GO:0003713), Biological Process: regulation of transcription, DNA-dependent (GO:0006355)IPR009044( ssDNA-binding transcriptional regulator )|Molecular Function: DNA binding (GO:0003677), Molecular Function: binding (GO:0005488), Biological Process: reg…
148	Contig8	IPR000859( CUB )IPR001506( Peptidase M12A, astacin )|Molecular Function: metalloendopeptidase activity (GO:0004222), Biological Process: proteolysis (GO:0006508)
149	Contig92	IPR005756( Ribosomal protein L26/L24P, eukaryotic/archaeal )|Molecular Function: structural constituent of ribosome (GO:0003735), Biological Process: translation (GO:0006412), Cellular Component: large ribosomal subunit (GO:0015934)IPR005824( KOW )IPR005825( Ribosomal protein L24/L26, conserved site )|Molecular Function: structural constituent of ribosome (GO:0003735), Cellular Component: intrace…
150	Contig96	IPR005833( Haloacid dehalogenase/epoxide hydrolase )|Biological Process: metabolic process (GO:0008152), Molecular Function: hydrolase activity (GO:0016787)::IPR005834( Haloacid dehalogenase-like hydrolase )|Molecular Function: catalytic activity (GO:0003824), Biological Process: metabolic process (GO:0008152)::IPR023214( HAD-like domain )
151	Contig97	IPR000711( ATPase, F1 complex, OSCP/delta subunit )|Cellular Component: plasma membrane (GO:0005886), Biological Process: ATP synthesis coupled proton transport (GO:0015986), Cellular Component: proton-transporting ATP synthase complex, catalytic core F(1) (GO:0045261), Molecular FunctionIPR020781( ATPase, F1 complex, OSCP/delta subunit, conserved site )|Cellular Component: plasma membrane (GO:00…
152	Contig99	IPR000876( Ribosomal protein S4e )|Molecular Function: structural constituent of ribosome (GO:0003735), Cellular Component: intracellular (GO:0005622), Cellular Component: ribosome (GO:0005840), Biological ProcessIPR002942( RNA-binding S4 )|Molecular Function: RNA binding (GO:0003723)::::IPR005824( KOW )IPR013845( Ribosomal protein S4e, central )
153	Singleton1000	IPR000629( RNA helicase, ATP-dependent, DEAD-box, conserved site )|Molecular Function: nucleic acid binding (GO:0003676), Molecular Function: ATP binding (GO:0005524), Molecular Function: ATP-dependent helicase activity (GO:0008026)IPR001650( Helicase, C-terminal )|Molecular Function: nucleic acid binding (GO:0003676), Molecular Function: helicase activity (GO:0004386), Molecular Function: ATP bi…
154	Singleton1001	IPR001353( Proteasome, subunit alpha/beta )|Molecular Function: threonine-type endopeptidase activity (GO:0004298), Cellular Component: proteasome core complex (GO:0005839), Biological Process: proteolysis involved in cellular protein catabolic process (GO:0051603)IPR023332( Proteasome A-type subunit )|Molecular Function: threonine-type endopeptidase activity (GO:0004298)
155	Singleton10020	IPR002680( Alternative oxidase )|Cellular Component: mitochondrial envelope (GO:0005740), Biological Process: respiratory gaseous exchange (GO:0007585), Biological Process: oxidation-reduction process (GO:0055114)
156	Singleton10021	IPR002699( ATPase, V1/A1 complex, subunit D )|Biological Process: ATP hydrolysis coupled proton transport (GO:0015991), Cellular Component: proton-transporting two-sector ATPase complex, catalytic domain (GO:0033178), Molecular Function: ATPase activity, coupled to transmembrane movement of substances (GO:0042626), Molecular Function
157	Singleton10024	IPR004859( Putative 5-3 exonuclease )|Molecular Function: nucleic acid binding (GO:0003676), Molecular Function: exonuclease activity (GO:0004527), Cellular Component: intracellular (GO:0005622)
158	Singleton10025	IPR002119( Histone H2A )|Cellular Component: nucleosome (GO:0000786), Molecular Function: DNA binding (GO:0003677), Cellular Component: nucleus (GO:0005634), Biological ProcessIPR007125( Histone core )|Molecular Function: DNA binding (GO:0003677)::::IPR009072( Histone-fold )|Molecular Function: DNA binding (GO:0003677)
159	Singleton1002	IPR002155( Thiolase )|Biological Process: metabolic process (GO:0008152), Molecular Function: transferase activity, transferring acyl groups other than amino-acyl groups (GO:0016747)::IPR016039( Thiolase-like )|Molecular Function: catalytic activity (GO:0003824), Biological Process: metabolic process (GO:0008152)::IPR020610( Thiolase, active site )|Biological Process: metabolic process (GO:000815…
160	Singleton10032	IPR006692( Coatomer, WD associated region )|Molecular Function: structural molecule activity (GO:0005198), Biological Process: intracellular protein transport (GO:0006886), Biological Process: vesicle-mediated transport (GO:0016192), Cellular Component
161	Singleton10033	IPR000555( Mov34/MPN/PAD-1 )|Molecular Function: protein binding (GO:0005515)
162	Singleton10047	IPR006953( Uso1/p115-like vesicle tethering protein, head region )|Cellular Component: Golgi membrane (GO:0000139), Cellular Component: cytoplasm (GO:0005737), Biological Process: intracellular protein transport (GO:0006886), Biological Process
163	Singleton1004	IPR002059( Cold-shock protein, DNA-binding )|Molecular Function: DNA binding (GO:0003677), Biological Process: regulation of transcription, DNA-dependent (GO:0006355)::IPR016027( Nucleic acid-binding, OB-fold-like )IPR019844( Cold-shock conserved site )
164	Singleton10053	IPR002293( Amino acid/polyamine transporter I )|Biological Process: amino acid transmembrane transport (GO:0003333), Molecular Function: amino acid transmembrane transporter activity (GO:0015171), Cellular Component: membrane (GO:0016020)IPR004841( Amino acid permease domain )|Biological Process: transport (GO:0006810), Cellular Component: membrane (GO:0016020), Biological Process: transmembrane …
165	Singleton10054	IPR000719( Protein kinase, catalytic domain )|Molecular Function: protein kinase activity (GO:0004672), Molecular Function: ATP binding (GO:0005524), Biological Process: protein phosphorylation (GO:0006468)IPR011009( Protein kinase-like domain )|Molecular Function: transferase activity, transferring phosphorus-containing groups (GO:0016772)::::IPR017441( Protein kinase, ATP binding site )|Molecul…
166	Singleton10055	IPR001838( Potassium channel, inwardly rectifying, Kir-like )|Molecular Function: inward rectifier potassium channel activity (GO:0005242), Biological Process: potassium ion transport (GO:0006813), Cellular Component: membrane (GO:0016020)
167	Singleton10056	IPR012337( Ribonuclease H-like )|Molecular Function: nucleic acid binding (GO:0003676)::::IPR013520( Exonuclease, RNase T/DNA polymerase III )
168	Singleton1005	IPR005637( TAP, C-terminal )|Cellular Component: nucleus (GO:0005634), Biological Process: mRNA transport (GO:0051028)::IPR009060( UBA-like )|Molecular Function: protein binding (GO:0005515)
169	Singleton1006	IPR000560( Histidine phosphatase superfamily, clade-2 )|Molecular Function: acid phosphatase activity (GO:0003993)
170	Singleton10071	IPR001697( Pyruvate kinase )|Molecular Function: magnesium ion binding (GO:0000287), Molecular Function: pyruvate kinase activity (GO:0004743), Biological Process: glycolysis (GO:0006096), Molecular FunctionIPR015795( Pyruvate kinase, C-terminal-like )
171	Singleton10075	IPR000834( Peptidase M14, carboxypeptidase A )|Molecular Function: metallocarboxypeptidase activity (GO:0004181), Biological Process: proteolysis (GO:0006508), Molecular Function: zinc ion binding (GO:0008270)
172	Singleton1007	IPR002423( Chaperonin Cpn60/TCP-1 )|Molecular Function: ATP binding (GO:0005524), Biological Process: cellular protein metabolic process (GO:0044267)::IPR012715( T-complex protein 1, alpha subunit )|Molecular Function: ATP binding (GO:0005524), Biological Process: protein folding (GO:0006457), Molecular Function: unfolded protein binding (GO:0051082)IPR017998( Chaperone, tailless complex polypept…
173	Singleton10084	IPR015590( Aldehyde dehydrogenase domain )|Biological Process: metabolic process (GO:0008152), Molecular Function: oxidoreductase activity (GO:0016491), Biological Process: oxidation-reduction process (GO:0055114)IPR016161( Aldehyde/histidinol dehydrogenase )|Biological Process: metabolic process (GO:0008152), Molecular Function: oxidoreductase activity (GO:0016491), Biological Process: oxidation…
174	Singleton10088	IPR002423( Chaperonin Cpn60/TCP-1 )|Molecular Function: ATP binding (GO:0005524), Biological Process: cellular protein metabolic process (GO:0044267)
175	Singleton10090	IPR001393( Calsequestrin )|Molecular Function: calcium ion binding (GO:0005509)::::IPR012336( Thioredoxin-like fold )
176	Singleton10094	IPR003890( MIF4G-like, type 3 )|Molecular Function: protein binding (GO:0005515), Biological Process: RNA metabolic process (GO:0016070)::IPR016024( Armadillo-type fold )|Molecular Function: binding (GO:0005488)
177	Singleton10099	IPR001650( Helicase, C-terminal )|Molecular Function: nucleic acid binding (GO:0003676), Molecular Function: helicase activity (GO:0004386), Molecular Function: ATP binding (GO:0005524)
178	Singleton100	IPR001079( Galectin, carbohydrate recognition domain )|Molecular Function: sugar binding (GO:0005529)::::IPR008985( Concanavalin A-like lectin/glucanase )
179	Singleton10108	IPR002110( Ankyrin repeat )|Molecular Function: protein binding (GO:0005515)::::IPR020683( Ankyrin repeat-containing domain )
180	Singleton1010	IPR007087( Zinc finger, C2H2-type )|Cellular Component: intracellular (GO:0005622), Molecular Function: zinc ion binding (GO:0008270)
181	Singleton10115	IPR000194( ATPase, alpha/beta subunit, nucleotide-binding domain )|Molecular Function: ATP binding (GO:0005524)::::IPR005722( ATPase, F1 complex, beta subunit )|Molecular Function: hydrogen-exporting ATPase activity, phosphorylative mechanism (GO:0008553), Biological Process: ATP synthesis coupled proton transport (GO:0015986), Cellular Component: proton-transporting ATP synthase complex, catalyt…
182	Singleton1011	IPR000242( Protein-tyrosine phosphatase, receptor/non-receptor type )|Molecular Function: protein tyrosine phosphatase activity (GO:0004725), Biological Process: protein dephosphorylation (GO:0006470)::IPR000387( Protein-tyrosine/Dual-specificity phosphatase )|Biological Process: dephosphorylation (GO:0016311), Molecular Function: phosphatase activity (GO:0016791)
183	Singleton10128	IPR004098( Prp18 )|Cellular Component: spliceosomal complex (GO:0005681), Biological Process: RNA splicing (GO:0008380)
184	Singleton10129	IPR012001( Thiamine pyrophosphate enzyme, N-terminal TPP-binding domain )|Molecular Function: thiamine pyrophosphate binding (GO:0030976)
185	Singleton1012	IPR001023( Heat shock protein Hsp70 )|Molecular Function: ATP binding (GO:0005524)::::IPR013126( Heat shock protein 70 )IPR018181( Heat shock protein 70, conserved site )
186	Singleton10134	IPR017906( Myotubularin phosphatase domain )|Biological Process: dephosphorylation (GO:0016311), Molecular Function: phosphatase activity (GO:0016791)
187	Singleton10141	IPR005542( PBX )|Molecular Function: sequence-specific DNA binding transcription factor activity (GO:0003700), Cellular Component: nucleus (GO:0005634)
188	Singleton1014	IPR002056( Protein import receptor MAS20-related )|Cellular Component: mitochondrial outer membrane translocase complex (GO:0005742), Biological Process: protein targeting (GO:0006605), Biological Process: intracellular protein transport (GO:0006886)IPR022422( Protein import receptor MAS20, metazoan )|Cellular Component: mitochondrial outer membrane translocase complex (GO:0005742), Biological Pr…
189	Singleton10153	IPR002486( Nematode cuticle collagen, N-terminal )|Molecular Function: structural constituent of cuticle (GO:0042302)::::IPR008160( Collagen triple helix repeat )
190	Singleton10155	IPR001569( Ribosomal protein L37e )|Molecular Function: structural constituent of ribosome (GO:0003735), Cellular Component: intracellular (GO:0005622), Cellular Component: ribosome (GO:0005840), Biological ProcessIPR011332( Ribosomal protein, zinc-binding domain )|Molecular Function: structural constituent of ribosome (GO:0003735), Cellular Component: intracellular (GO:0005622), Cellular Compone…
191	Singleton10163	IPR005834( Haloacid dehalogenase-like hydrolase )|Molecular Function: catalytic activity (GO:0003824), Biological Process: metabolic process (GO:0008152)::IPR023214( HAD-like domain )
192	Singleton10164	IPR023674( Ribosomal protein L1, superfamily )|Molecular Function: RNA binding (GO:0003723), Molecular Function: structural constituent of ribosome (GO:0003735), Biological Process: translation (GO:0006412), Cellular Component
193	Singleton10165	IPR000591( DEP domain )|Biological Process: intracellular signal transduction (GO:0035556)
194	Singleton10174	IPR000812( Transcription factor TFIIB )|Biological Process: transcription initiation, DNA-dependent (GO:0006352), Biological Process: regulation of transcription, DNA-dependent (GO:0006355), Molecular Function: zinc ion binding (GO:0008270), Molecular FunctionIPR011665( Brf1-like TBP-binding )|Cellular Component: nucleus (GO:0005634), Molecular Function: zinc ion binding (GO:0008270), Molecular F…
195	Singleton10179	IPR001506( Peptidase M12A, astacin )|Molecular Function: metalloendopeptidase activity (GO:0004222), Biological Process: proteolysis (GO:0006508)
196	Singleton10192	IPR003959( ATPase, AAA-type, core )|Molecular Function: ATP binding (GO:0005524)
197	Singleton1019	IPR008387( ATPase, F0 complex, subunit F6, mitochondrial )|Cellular Component: mitochondrial proton-transporting ATP synthase complex, coupling factor F(o) (GO:0000276), Molecular Function: hydrogen ion transmembrane transporter activity (GO:0015078), Biological Process: ATP synthesis coupled proton transport (GO:0015986)
198	Singleton10206	IPR004167( E3 binding )|Biological Process: metabolic process (GO:0008152), Molecular Function: acyltransferase activity (GO:0008415)::IPR011053( Single hybrid motif )
199	Singleton1020	IPR006110( RNA polymerase, subunit omega/K/RPABC2 )|Molecular Function: DNA binding (GO:0003677), Molecular Function: DNA-directed RNA polymerase activity (GO:0003899), Biological Process: transcription, DNA-dependent (GO:0006351)IPR006111( DNA-directed RNA polymerase, subunit K/RPABC2 )|Molecular Function: DNA binding (GO:0003677), Molecular Function: DNA-directed RNA polymerase activity (GO:000…
200	Singleton10226	IPR001478( PDZ/DHR/GLGF )|Molecular Function: protein binding (GO:0005515)::::IPR007583( GRASP55/65 )
201	Singleton10227	IPR001401( Dynamin, GTPase domain )|Molecular Function: GTPase activity (GO:0003924), Molecular Function: GTP binding (GO:0005525)
202	Singleton10229	IPR013216( Methyltransferase type 11 )|Biological Process: metabolic process (GO:0008152), Molecular Function: methyltransferase activity (GO:0008168)
203	Singleton1022	IPR000719( Protein kinase, catalytic domain )|Molecular Function: protein kinase activity (GO:0004672), Molecular Function: ATP binding (GO:0005524), Biological Process: protein phosphorylation (GO:0006468)IPR011009( Protein kinase-like domain )|Molecular Function: transferase activity, transferring phosphorus-containing groups (GO:0016772)::::IPR017442( Serine/threonine-protein kinase-like domai…
204	Singleton10244	IPR002017( Spectrin repeat )|Molecular Function: protein binding (GO:0005515)
205	Singleton10247	IPR006029( Neurotransmitter-gated ion-channel transmembrane domain )|Biological Process: ion transport (GO:0006811), Cellular Component: membrane (GO:0016020)::IPR006201( Neurotransmitter-gated ion-channel )|Biological Process: ion transport (GO:0006811), Cellular Component: integral to membrane (GO:0016021)
206	Singleton10256	IPR000626( Ubiquitin )|Molecular Function: protein binding (GO:0005515)::::IPR019954( Ubiquitin conserved site )IPR019955( Ubiquitin supergroup )IPR019956( Ubiquitin subgroup )
207	Singleton10259	IPR006028( Gamma-aminobutyric acid A receptor )|Biological Process: ion transport (GO:0006811), Cellular Component: integral to membrane (GO:0016021)::IPR006029( Neurotransmitter-gated ion-channel transmembrane domain )|Biological Process: ion transport (GO:0006811), Cellular Component: membrane (GO:0016020)::IPR006201( Neurotransmitter-gated ion-channel )|Biological Process: ion transport (GO:00…
208	Singleton10260	IPR003959( ATPase, AAA-type, core )|Molecular Function: ATP binding (GO:0005524)::::IPR003960( ATPase, AAA-type, conserved site )|Molecular Function: ATP binding (GO:0005524)
209	Singleton10266	IPR000873( AMP-dependent synthetase/ligase )|Molecular Function: catalytic activity (GO:0003824), Biological Process: metabolic process (GO:0008152)
210	Singleton10270	IPR000719( Protein kinase, catalytic domain )|Molecular Function: protein kinase activity (GO:0004672), Molecular Function: ATP binding (GO:0005524), Biological Process: protein phosphorylation (GO:0006468)IPR011009( Protein kinase-like domain )|Molecular Function: transferase activity, transferring phosphorus-containing groups (GO:0016772)::::IPR017441( Protein kinase, ATP binding site )|Molecul…
211	Singleton10274	IPR002140( Ribosome maturation protein SBDS )IPR018978( Ribosome maturation protein SBDS, C-terminal )|Biological Process: ribosome biogenesis (GO:0042254), Biological Process: positive regulation of translation (GO:0045727)
212	Singleton10275	IPR000277( Cys/Met metabolism, pyridoxal phosphate-dependent enzyme )|Biological Process: cellular amino acid metabolic process (GO:0006520), Molecular Function: pyridoxal phosphate binding (GO:0030170)::IPR015424( Pyridoxal phosphate-dependent transferase, major domain )
213	Singleton1027	IPR001619( Sec1-like protein )|Biological Process: vesicle docking involved in exocytosis (GO:0006904), Biological Process: vesicle-mediated transport (GO:0016192)
214	Singleton10280	IPR001214( SET domain )|Molecular Function: protein binding (GO:0005515)::::IPR003616( Post-SET domain )
215	Singleton10288	IPR020904( Short-chain dehydrogenase/reductase, conserved site )|Molecular Function: oxidoreductase activity (GO:0016491)
216	Singleton10289	IPR008274( Aldehyde oxidase/xanthine dehydrogenase, molybdopterin binding )|Molecular Function: oxidoreductase activity (GO:0016491), Biological Process: oxidation-reduction process (GO:0055114)
217	Singleton1028	IPR001236( Lactate/malate dehydrogenase, N-terminal )|Molecular Function: oxidoreductase activity (GO:0016491), Biological Process: oxidation-reduction process (GO:0055114)::IPR001252( Malate dehydrogenase, active site )|Biological Process: malate metabolic process (GO:0006108), Molecular Function: malate dehydrogenase activity (GO:0016615), Biological Process: oxidation-reduction process (GO:005…
218	Singleton10292	IPR007644( RNA polymerase, beta subunit, protrusion )|Molecular Function: DNA binding (GO:0003677), Molecular Function: DNA-directed RNA polymerase activity (GO:0003899), Biological Process: transcription, DNA-dependent (GO:0006351)IPR015712( DNA-directed RNA polymerase, subunit 2 )|Molecular Function: DNA-directed RNA polymerase activity (GO:0003899), Biological Process: transcription, DNA-depen…
219	Singleton1029	IPR000156( Ran binding protein 1 )|Biological Process: intracellular transport (GO:0046907)
220	Singleton102	IPR000169( Peptidase, cysteine peptidase active site )|Molecular Function: cysteine-type endopeptidase activity (GO:0004197), Biological Process: proteolysis (GO:0006508)::IPR001300( Peptidase C2, calpain, catalytic domain )|Molecular Function: calcium-dependent cysteine-type endopeptidase activity (GO:0004198), Cellular Component: intracellular (GO:0005622), Biological Process: proteolysis (GO:0…
221	Singleton10305	IPR011603( 2-oxoglutarate dehydrogenase, E1 component )|Molecular Function: oxoglutarate dehydrogenase (succinyl-transferring) activity (GO:0004591), Biological Process: glycolysis (GO:0006096), Molecular Function: thiamine pyrophosphate binding (GO:0030976)
222	Singleton10315	IPR001356( Homeobox )|Molecular Function: sequence-specific DNA binding transcription factor activity (GO:0003700), Biological Process: regulation of transcription, DNA-dependent (GO:0006355), Molecular Function: sequence-specific DNA binding (GO:0043565)IPR005542( PBX )|Molecular Function: sequence-specific DNA binding transcription factor activity (GO:0003700), Cellular Component: nucleus (GO:0…
223	Singleton10318	IPR001487( Bromodomain )|Molecular Function: protein binding (GO:0005515)
224	Singleton10329	IPR001753( Crotonase, core )|Molecular Function: catalytic activity (GO:0003824), Biological Process: metabolic process (GO:0008152)::IPR018376( Enoyl-CoA hydratase/isomerase, conserved site )|Molecular Function: catalytic activity (GO:0003824), Biological Process: metabolic process (GO:0008152)
225	Singleton1032	IPR000222( Protein phosphatase 2C, manganese/magnesium aspartate binding site )|Molecular Function: protein serine/threonine phosphatase activity (GO:0004722), Biological Process: protein dephosphorylation (GO:0006470), Cellular Component: protein serine/threonine phosphatase complex (GO:0008287)IPR001932( Protein phosphatase 2C-like )|Molecular Function: catalytic activity (GO:0003824)::::IPR015…
226	Singleton10334	IPR004720( Phosphotransferase system, sorbose subfamily IIB component )|Cellular Component: cytoplasm (GO:0005737), Molecular Function: protein-N(PI)-phosphohistidine-sugar phosphotransferase activity (GO:0008982), Biological Process: phosphoenolpyruvate-dependent sugar phosphotransferase system (GO:0009401)
227	Singleton10339	IPR004836( Sodium/calcium exchanger protein )|Molecular Function: calcium:sodium antiporter activity (GO:0005432), Biological Process: calcium ion transport (GO:0006816), Cellular Component: membrane (GOIPR004837( Sodium/calcium exchanger membrane region )|Cellular Component: integral to membrane (GO:0016021), Biological Process: transmembrane transport (GO:0055085)
228	Singleton10341	IPR001623( Heat shock protein DnaJ, N-terminal )|Molecular Function: heat shock protein binding (GO:0031072)::::IPR003095( Heat shock protein DnaJ )|Biological Process: protein folding (GO:0006457), Molecular Function: heat shock protein binding (GO:0031072), Molecular Function: unfolded protein binding (GO:0051082)IPR018253( Heat shock protein DnaJ, conserved site )|Molecular Function: heat shoc…
229	Singleton10342	IPR005144( ATP-cone )IPR008926( Ribonucleotide reductase R1 subunit, N-terminal )|Molecular Function: ribonucleoside-diphosphate reductase activity (GO:0004748), Cellular Component: ribonucleoside-diphosphate reductase complex (GO:0005971), Biological Process: DNA replication (GO:0006260), Biological Process
230	Singleton10349	IPR000719( Protein kinase, catalytic domain )|Molecular Function: protein kinase activity (GO:0004672), Molecular Function: ATP binding (GO:0005524), Biological Process: protein phosphorylation (GO:0006468)IPR011009( Protein kinase-like domain )|Molecular Function: transferase activity, transferring phosphorus-containing groups (GO:0016772)::::IPR017442( Serine/threonine-protein kinase-like domai…
231	Singleton10353	IPR000053( Pyrimidine-nucleoside phosphorylase )|Biological Process: pyrimidine base metabolic process (GO:0006206)::::IPR000312( Glycosyl transferase, family 3 )|Biological Process: metabolic process (GO:0008152), Molecular Function: transferase activity, transferring glycosyl groups (GO:0016757)
232	Singleton10355	IPR004148( BAR )|Molecular Function: protein binding (GO:0005515), Cellular Component: cytoplasm (GO:0005737)
233	Singleton10366	IPR007073( RNA polymerase Rpb1, domain 7 )|Molecular Function: DNA binding (GO:0003677), Molecular Function: DNA-directed RNA polymerase activity (GO:0003899), Biological Process: transcription, DNA-dependent (GO:0006351)IPR007075( RNA polymerase Rpb1, domain 6 )|Molecular Function: DNA binding (GO:0003677), Molecular Function: DNA-directed RNA polymerase activity (GO:0003899), Biological Process…
234	Singleton10368	IPR001926( Pyridoxal phosphate-dependent enzyme, beta subunit )|Molecular Function: catalytic activity (GO:0003824), Biological Process: metabolic process (GO:0008152), Molecular Function: pyridoxal phosphate binding (GO:0030170)
235	Singleton1036	IPR004686( Tricarboxylate/iron carrier )|Biological Process: cation transport (GO:0006812), Molecular Function: cation transmembrane transporter activity (GO:0008324), Cellular Component: membrane (GO:0016020), Biological Process
236	Singleton10378	IPR002194( Chaperonin TCP-1, conserved site )|Molecular Function: ATP binding (GO:0005524), Biological Process: protein folding (GO:0006457), Molecular Function: unfolded protein binding (GO:0051082)IPR002423( Chaperonin Cpn60/TCP-1 )|Molecular Function: ATP binding (GO:0005524), Biological Process: cellular protein metabolic process (GO:0044267)::IPR012721( T-complex protein 1, theta subunit )|M…
237	Singleton1037	IPR001478( PDZ/DHR/GLGF )|Molecular Function: protein binding (GO:0005515)
238	Singleton10381	IPR001236( Lactate/malate dehydrogenase, N-terminal )|Molecular Function: oxidoreductase activity (GO:0016491), Biological Process: oxidation-reduction process (GO:0055114)::IPR001252( Malate dehydrogenase, active site )|Biological Process: malate metabolic process (GO:0006108), Molecular Function: malate dehydrogenase activity (GO:0016615), Biological Process: oxidation-reduction process (GO:005…
239	Singleton10383	IPR000504( RNA recognition motif domain )|Molecular Function: nucleic acid binding (GO:0003676)
240	Singleton1039	IPR002198( Short-chain dehydrogenase/reductase SDR )|Biological Process: metabolic process (GO:0008152), Molecular Function: oxidoreductase activity (GO:0016491)::IPR002347( Glucose/ribitol dehydrogenase )|Molecular Function: oxidoreductase activity (GO:0016491), Biological Process: oxidation-reduction process (GO:0055114)
241	Singleton1040	IPR015590( Aldehyde dehydrogenase domain )|Biological Process: metabolic process (GO:0008152), Molecular Function: oxidoreductase activity (GO:0016491), Biological Process: oxidation-reduction process (GO:0055114)IPR016161( Aldehyde/histidinol dehydrogenase )|Biological Process: metabolic process (GO:0008152), Molecular Function: oxidoreductase activity (GO:0016491), Biological Process: oxidation…
242	Singleton10420	IPR000358( Ribonucleotide reductase )|Molecular Function: ribonucleoside-diphosphate reductase activity (GO:0004748), Biological Process: deoxyribonucleoside diphosphate metabolic process (GO:0009186), Biological Process: oxidation-reduction process (GO:0055114)IPR009078( Ferritin/ribonucleotide reductase-like )|Molecular Function: oxidoreductase activity (GO:0016491), Molecular Function: transit…
243	Singleton1042	IPR001752( Kinesin, motor domain )|Molecular Function: microtubule motor activity (GO:0003777), Molecular Function: ATP binding (GO:0005524), Biological Process: microtubule-based movement (GO:0007018)IPR019821( Kinesin, motor region, conserved site )|Molecular Function: microtubule motor activity (GO:0003777), Molecular Function: ATP binding (GO:0005524), Biological Process: microtubule-based mo…
244	Singleton10435	IPR001017( Dehydrogenase, E1 component )|Biological Process: metabolic process (GO:0008152), Molecular Function: oxidoreductase activity, acting on the aldehyde or oxo group of donors, disulfide as acceptor (GO:0016624)
245	Singleton1043	IPR000741( Fructose-bisphosphate aldolase, class-I )|Molecular Function: fructose-bisphosphate aldolase activity (GO:0004332), Biological Process: glycolysis (GO:0006096)
246	Singleton10443	IPR003961( Fibronectin, type III )|Molecular Function: protein binding (GO:0005515)::::IPR008957( Fibronectin type III domain )IPR013098( Immunoglobulin I-set )
247	Singleton10447	IPR000504( RNA recognition motif domain )|Molecular Function: nucleic acid binding (GO:0003676)
248	Singleton1044	IPR006099( Methylmalonyl-CoA mutase, alpha/beta chain, catalytic )|Biological Process: metabolic process (GO:0008152), Molecular Function: intramolecular transferase activity (GO:0016866), Molecular Function: cobalamin binding (GO:0031419)IPR016176( Cobalamin (vitamin B12)-dependent enzyme, catalytic )|Molecular Function: catalytic activity (GO:0003824), Biological Process: metabolic process (GO:…
249	Singleton10452	IPR005485( Ribosomal protein L5, eukaryotic/archaeal )|Molecular Function: structural constituent of ribosome (GO:0003735), Cellular Component: intracellular (GO:0005622), Cellular Component: ribosome (GO:0005840), Biological Process
250	Singleton10453	IPR003392( Patched )|Molecular Function: hedgehog receptor activity (GO:0008158), Cellular Component: membrane (GO:0016020)
251	Singleton10454	IPR001752( Kinesin, motor domain )|Molecular Function: microtubule motor activity (GO:0003777), Molecular Function: ATP binding (GO:0005524), Biological Process: microtubule-based movement (GO:0007018)
252	Singleton10457	IPR000918( Isocitrate lyase/phosphorylmutase )|Molecular Function: catalytic activity (GO:0003824), Biological Process: metabolic process (GO:0008152)::IPR006254( Isocitrate lyase )|Molecular Function: isocitrate lyase activity (GO:0004451), Biological Process: carboxylic acid metabolic process (GO:0019752)::IPR015813( Pyruvate/Phosphoenolpyruvate kinase )|Molecular Function: catalytic activity (…
253	Singleton10460	IPR006709( Small-subunit processome, Utp14 )|Biological Process: rRNA processing (GO:0006364), Cellular Component: small-subunit processome (GO:0032040)
254	Singleton10463	IPR000330( SNF2-related )|Molecular Function: DNA binding (GO:0003677), Molecular Function: ATP binding (GO:0005524)::IPR002464( DNA/RNA helicase, ATP-dependent, DEAH-box type, conserved site )|Molecular Function: nucleic acid binding (GO:0003676), Molecular Function: ATP binding (GO:0005524), Molecular Function: ATP-dependent helicase activity (GO:0008026)IPR014001( DEAD-like helicase )
255	Singleton10465	IPR001478( PDZ/DHR/GLGF )|Molecular Function: protein binding (GO:0005515)
256	Singleton10467	IPR007192( Cdc23 )|Cellular Component: anaphase-promoting complex (GO:0005680), Biological Process: regulation of mitotic metaphase/anaphase transition (GO:0030071)
257	Singleton1046	IPR006248( Aconitase, mitochondrial-like )|Molecular Function: aconitate hydratase activity (GO:0003994), Biological Process: tricarboxylic acid cycle (GO:0006099), Molecular Function: 4 iron, 4 sulfur cluster binding (GO:0051539)IPR015928( Aconitase/3-isopropylmalate dehydratase, swivel )|Biological Process: metabolic process (GO:0008152)::::IPR015937( Aconitase/isopropylmalate dehydratase )|Bio…
258	Singleton10476	IPR002085( Alcohol dehydrogenase superfamily, zinc-containing )|Molecular Function: zinc ion binding (GO:0008270), Molecular Function: oxidoreductase activity (GO:0016491), Biological Process: oxidation-reduction process (GO:0055114)IPR011032( GroES-like )
259	Singleton10480	IPR008734( Phosphorylase kinase alphabeta )|Molecular Function: calmodulin binding (GO:0005516), Biological Process: glycogen metabolic process (GO:0005977)
260	Singleton10495	IPR000754( Ribosomal protein S9 )|Molecular Function: structural constituent of ribosome (GO:0003735), Cellular Component: intracellular (GO:0005622), Cellular Component: ribosome (GO:0005840), Biological Process
261	Singleton10496	IPR000322( Glycoside hydrolase, family 31 )|Molecular Function: hydrolase activity, hydrolyzing O-glycosyl compounds (GO:0004553), Biological Process: carbohydrate metabolic process (GO:0005975)
262	Singleton1049	IPR006020( Phosphotyrosine interaction domain )|Molecular Function: protein binding (GO:0005515)
263	Singleton10508	IPR002085( Alcohol dehydrogenase superfamily, zinc-containing )|Molecular Function: zinc ion binding (GO:0008270), Molecular Function: oxidoreductase activity (GO:0016491), Biological Process: oxidation-reduction process (GO:0055114)
264	Singleton10509	IPR001878( Zinc finger, CCHC-type )|Molecular Function: nucleic acid binding (GO:0003676), Molecular Function: zinc ion binding (GO:0008270)
265	Singleton10510	IPR011419( ATP12, ATPase F1F0-assembly protein )|Biological Process: proton-transporting ATP synthase complex assembly (GO:0043461)
266	Singleton10520	IPR007023( Ribosomal biogenesis regulatory protein )|Cellular Component: nucleus (GO:0005634), Biological Process: ribosome biogenesis (GO:0042254)
267	Singleton10522	IPR000235( Ribosomal protein S7 )|Molecular Function: structural constituent of ribosome (GO:0003735), Cellular Component: intracellular (GO:0005622), Cellular Component: ribosome (GO:0005840), Biological ProcessIPR005716( Ribosomal protein S7, eukaryotic/archaeal )|Molecular Function: structural constituent of ribosome (GO:0003735), Biological Process: translation (GO:0006412), Cellular Componen…
268	Singleton10523	IPR003767( Malate/L-lactate dehydrogenase )|Biological Process: metabolic process (GO:0008152), Molecular Function: oxidoreductase activity (GO:0016491), Biological Process: oxidation-reduction process (GO:0055114)
269	Singleton10531	IPR016071( Staphylococcal nuclease (SNase-like), OB-fold )|Molecular Function: nucleic acid binding (GO:0003676), Molecular Function: hydrolase activity, acting on ester bonds (GO:0016788)
270	Singleton10539	IPR009025( DNA-directed RNA polymerase, RBP11-like )|Molecular Function: DNA binding (GO:0003677), Molecular Function: DNA-directed RNA polymerase activity (GO:0003899), Biological Process: transcription, DNA-dependent (GO:0006351)
271	Singleton10541	IPR000159( Ras-association )|Biological Process: signal transduction (GO:0007165)
272	Singleton10543	IPR002198( Short-chain dehydrogenase/reductase SDR )|Biological Process: metabolic process (GO:0008152), Molecular Function: oxidoreductase activity (GO:0016491)
273	Singleton1054	IPR003959( ATPase, AAA-type, core )|Molecular Function: ATP binding (GO:0005524)::::IPR003960( ATPase, AAA-type, conserved site )|Molecular Function: ATP binding (GO:0005524)
274	Singleton10552	IPR001395( Aldo/keto reductase )|Molecular Function: oxidoreductase activity (GO:0016491), Biological Process: oxidation-reduction process (GO:0055114)::IPR023210( NADP-dependent oxidoreductase domain )
275	Singleton10554	IPR003594( ATPase-like, ATP-binding domain )|Molecular Function: ATP binding (GO:0005524)::::IPR003661( Signal transduction histidine kinase, subgroup 1, dimerisation/phosphoacceptor domain )|Molecular Function: two-component sensor activity (GO:0000155), Biological Process: signal transduction (GO:0007165), Cellular Component: membrane (GO:0016020)IPR004358( Signal transduction histidine kinase-…
276	Singleton1055	IPR001401( Dynamin, GTPase domain )|Molecular Function: GTPase activity (GO:0003924), Molecular Function: GTP binding (GO:0005525)
277	Singleton10562	IPR008688( ATPase, F0 complex, subunit B, mitochondrial )|Cellular Component: mitochondrial proton-transporting ATP synthase complex, coupling factor F(o) (GO:0000276), Molecular Function: hydrogen ion transmembrane transporter activity (GO:0015078), Biological Process: ATP synthesis coupled proton transport (GO:0015986)IPR013837( ATPase, F0 complex subunit B, mitochondrial, metazoa )|Cellular Co…
278	Singleton10576	IPR000195( Rab-GAP/TBC domain )|Molecular Function: Rab GTPase activator activity (GO:0005097), Cellular Component: intracellular (GO:0005622), Biological Process: regulation of Rab GTPase activity (GO:0032313)
279	Singleton10582	IPR001349( Cytochrome c oxidase, subunit VIa )|Molecular Function: cytochrome-c oxidase activity (GO:0004129), Cellular Component: mitochondrial inner membrane (GO:0005743), Cellular Component: mitochondrial respiratory chain complex IV (GO:0005751)
280	Singleton10583	IPR001045( Spermine synthase )|Molecular Function: catalytic activity (GO:0003824)::::IPR015590( Aldehyde dehydrogenase domain )|Biological Process: metabolic process (GO:0008152), Molecular Function: oxidoreductase activity (GO:0016491), Biological Process: oxidation-reduction process (GO:0055114)IPR016161( Aldehyde/histidinol dehydrogenase )|Biological Process: metabolic process (GO:0008152), M…
281	Singleton10585	IPR003961( Fibronectin, type III )|Molecular Function: protein binding (GO:0005515)::::IPR008957( Fibronectin type III domain )
282	Singleton1058	IPR001662( Translation elongation factor EF1B, gamma chain, conserved )|Molecular Function: translation elongation factor activity (GO:0003746), Cellular Component: eukaryotic translation elongation factor 1 complex (GO:0005853), Biological Process: translational elongation (GO:0006414)IPR004046( Glutathione S-transferase, C-terminal )IPR010987( Glutathione S-transferase, C-terminal-like )IPR0179…
283	Singleton1059	IPR001023( Heat shock protein Hsp70 )|Molecular Function: ATP binding (GO:0005524)::::IPR013126( Heat shock protein 70 )IPR018181( Heat shock protein 70, conserved site )
284	Singleton105	IPR001661( Glycoside hydrolase, family 37 )|Molecular Function: alpha,alpha-trehalase activity (GO:0004555), Biological Process: trehalose metabolic process (GO:0005991)::IPR008928( Six-hairpin glycosidase-like )|Molecular Function: catalytic activity (GO:0003824)
285	Singleton10601	IPR014830( Glycolipid transfer protein domain )|Cellular Component: cytoplasm (GO:0005737), Molecular Function: glycolipid transporter activity (GO:0017089), Biological Process: glycolipid transport (GO:0046836), Molecular Function
286	Singleton10610	IPR022751( Alpha-mannosyltransferase )|Biological Process: protein glycosylation (GO:0006486)
287	Singleton10623	IPR002501( Pseudouridine synthase II )|Biological Process: RNA processing (GO:0006396)::::IPR014780( tRNA pseudouridine synthase II, TruB )|Biological Process: pseudouridine synthesis (GO:0001522), Molecular Function: RNA binding (GO:0003723), Biological Process: RNA modification (GO:0009451), Molecular FunctionIPR020103( Pseudouridine synthase, catalytic domain )|Biological Process: pseudouridin…
288	Singleton10625	IPR000504( RNA recognition motif domain )|Molecular Function: nucleic acid binding (GO:0003676)
289	Singleton10629	IPR000794( Beta-ketoacyl synthase )|Molecular Function: catalytic activity (GO:0003824), Biological Process: biosynthetic process (GO:0009058)::IPR014031( Beta-ketoacyl synthase, C-terminal )IPR016039( Thiolase-like )|Molecular Function: catalytic activity (GO:0003824), Biological Process: metabolic process (GO:0008152)
290	Singleton10631	IPR001830( Glycosyl transferase, family 20 )|Molecular Function: catalytic activity (GO:0003824), Biological Process: trehalose biosynthetic process (GO:0005992)
291	Singleton1063	IPR022708( Serine/threonine-protein kinase, C-terminal )|Molecular Function: protein serine/threonine kinase activity (GO:0004674)
292	Singleton10650	IPR004006( Dak kinase )|Molecular Function: glycerone kinase activity (GO:0004371), Biological Process: glycerol metabolic process (GO:0006071)
293	Singleton10657	IPR001296( Glycosyl transferase, family 1 )|Biological Process: biosynthetic process (GO:0009058)
294	Singleton10659	IPR011047( Quinonprotein alcohol dehydrogenase-like )IPR017986( WD40-repeat-containing domain )|Molecular Function: protein binding (GO:0005515)::::IPR019775( WD40 repeat, conserved site )IPR019781( WD40 repeat, subgroup )IPR019782( WD40 repeat 2 )
295	Singleton1065	IPR000629( RNA helicase, ATP-dependent, DEAD-box, conserved site )|Molecular Function: nucleic acid binding (GO:0003676), Molecular Function: ATP binding (GO:0005524), Molecular Function: ATP-dependent helicase activity (GO:0008026)IPR001650( Helicase, C-terminal )|Molecular Function: nucleic acid binding (GO:0003676), Molecular Function: helicase activity (GO:0004386), Molecular Function: ATP bi…
296	Singleton1066	IPR002198( Short-chain dehydrogenase/reductase SDR )|Biological Process: metabolic process (GO:0008152), Molecular Function: oxidoreductase activity (GO:0016491)::IPR020904( Short-chain dehydrogenase/reductase, conserved site )|Molecular Function: oxidoreductase activity (GO:0016491)
297	Singleton10674	IPR008676( MRG )|Cellular Component: nucleus (GO:0005634)
298	Singleton1069	IPR001465( Malate synthase )|Molecular Function: malate synthase activity (GO:0004474), Biological Process: glyoxylate cycle (GO:0006097)::IPR011076( Malate synthase-like )|Molecular Function: catalytic activity (GO:0003824)
299	Singleton10704	IPR002415( H/ACA ribonucleoprotein complex, subunit Nhp2, eukaryote )|Molecular Function: RNA binding (GO:0003723), Cellular Component: nucleolus (GO:0005730)::IPR004038( Ribosomal protein L7Ae/L30e/S12e/Gadd45 )IPR018492( Ribosomal protein L7Ae/L8/Nhp2 family )
300	Singleton1070	IPR000114( Ribosomal protein L16 )|Molecular Function: structural constituent of ribosome (GO:0003735), Biological Process: translation (GO:0006412), Molecular Function: rRNA binding (GO:0019843)IPR001854( Ribosomal protein L29 )|Molecular Function: structural constituent of ribosome (GO:0003735), Cellular Component: intracellular (GO:0005622), Cellular Component: ribosome (GO:0005840), Biologica…
301	Singleton1071	IPR000560( Histidine phosphatase superfamily, clade-2 )|Molecular Function: acid phosphatase activity (GO:0003993)
302	Singleton10727	IPR001272( Phosphoenolpyruvate carboxykinase, ATP-utilising )|Molecular Function: phosphoenolpyruvate carboxykinase (ATP) activity (GO:0004612), Molecular Function: ATP binding (GO:0005524), Biological Process: gluconeogenesis (GO:0006094)IPR008210( Phosphoenolpyruvate carboxykinase, N-terminal )|Molecular Function: phosphoenolpyruvate carboxykinase activity (GO:0004611), Biological Process: gluc…
303	Singleton10734	IPR003358( tRNA (guanine-N-7) methyltransferase )|Biological Process: tRNA modification (GO:0006400), Molecular Function: tRNA (guanine-N7-)-methyltransferase activity (GO:0008176)
304	Singleton1073	IPR017978( GPCR, family 3, C-terminal )|Molecular Function: G-protein coupled receptor activity (GO:0004930), Biological Process: G-protein coupled receptor protein signaling pathway (GO:0007186), Cellular Component: integral to membrane (GO:0016021)
305	Singleton10748	IPR000795( Protein synthesis factor, GTP-binding )|Molecular Function: GTPase activity (GO:0003924), Molecular Function: GTP binding (GO:0005525)
306	Singleton10750	IPR004088( K Homology, type 1 )|Molecular Function: RNA binding (GO:0003723)::::IPR018111( K Homology, type 1, subgroup )|Molecular Function: RNA binding (GO:0003723)
307	Singleton1075	IPR001204( Phosphate transporter )|Molecular Function: inorganic phosphate transmembrane transporter activity (GO:0005315), Biological Process: phosphate transport (GO:0006817), Cellular Component: membrane (GO:0016020)
308	Singleton1076	IPR002155( Thiolase )|Biological Process: metabolic process (GO:0008152), Molecular Function: transferase activity, transferring acyl groups other than amino-acyl groups (GO:0016747)::IPR016039( Thiolase-like )|Molecular Function: catalytic activity (GO:0003824), Biological Process: metabolic process (GO:0008152)::IPR020613( Thiolase, conserved site )|Biological Process: metabolic process (GO:000…
309	Singleton10772	IPR000246( Peptidase T2, asparaginase 2 )|Molecular Function: hydrolase activity (GO:0016787)
310	Singleton10776	IPR005828( General substrate transporter )|Cellular Component: integral to membrane (GO:0016021), Molecular Function: transmembrane transporter activity (GO:0022857), Biological Process: transmembrane transport (GO:0055085)
311	Singleton10777	IPR000738( WHEP-TRS )|Molecular Function: aminoacyl-tRNA ligase activity (GO:0004812), Molecular Function: ATP binding (GO:0005524), Biological Process: tRNA aminoacylation for protein translation (GO:0006418)IPR000924( Glutamyl/glutaminyl-tRNA synthetase, class Ic )|Molecular Function: nucleotide binding (GO:0000166), Molecular Function: ATP binding (GO:0005524), Cellular Component: cytoplasm (G…
312	Singleton10787	IPR002085( Alcohol dehydrogenase superfamily, zinc-containing )|Molecular Function: zinc ion binding (GO:0008270), Molecular Function: oxidoreductase activity (GO:0016491), Biological Process: oxidation-reduction process (GO:0055114)IPR013149( Alcohol dehydrogenase, C-terminal )|Molecular Function: zinc ion binding (GO:0008270), Molecular Function: oxidoreductase activity (GO:0016491), Biological…
313	Singleton1078	IPR004934( Tropomodulin )|Molecular Function: tropomyosin binding (GO:0005523), Cellular Component: cytoskeleton (GO:0005856)
314	Singleton10790	IPR000791( GPR1/FUN34/yaaH )|Cellular Component: membrane (GO:0016020)
315	Singleton10797	IPR000591( DEP domain )|Biological Process: intracellular signal transduction (GO:0035556)::::IPR015506( Dishevelled-related protein )
316	Singleton10802	IPR010347( Tyrosyl-DNA phosphodiesterase )|Cellular Component: nucleus (GO:0005634), Biological Process: DNA repair (GO:0006281), Molecular Function: phosphoric diester hydrolase activity (GO:0008081)
317	Singleton1080	IPR012926( TMPIT-like )|Cellular Component: integral to membrane (GO:0016021)
318	Singleton10810	IPR000980( SH2 motif )|Molecular Function: protein binding (GO:0005515)
319	Singleton10812	IPR002108( Actin-binding, cofilin/tropomyosin type )|Molecular Function: actin binding (GO:0003779), Cellular Component: intracellular (GO:0005622)::IPR011171( Glia maturation factor beta )
320	Singleton10816	IPR015590( Aldehyde dehydrogenase domain )|Biological Process: metabolic process (GO:0008152), Molecular Function: oxidoreductase activity (GO:0016491), Biological Process: oxidation-reduction process (GO:0055114)IPR016160( Aldehyde dehydrogenase, conserved site )|Biological Process: metabolic process (GO:0008152), Molecular Function: oxidoreductase activity (GO:0016491), Biological Process: oxid…
321	Singleton1084	IPR000795( Protein synthesis factor, GTP-binding )|Molecular Function: GTPase activity (GO:0003924), Molecular Function: GTP binding (GO:0005525)::IPR004160( Translation elongation factor EFTu/EF1A, C-terminal )|Molecular Function: GTP binding (GO:0005525)::::IPR004161( Translation elongation factor EFTu/EF1A, domain 2 )|Molecular Function: GTP binding (GO:0005525)::::IPR009000( Translation elong…
322	Singleton1085	IPR000608( Ubiquitin-conjugating enzyme, E2 )|Molecular Function: acid-amino acid ligase activity (GO:0016881)::::IPR016135( Ubiquitin-conjugating enzyme/RWD-like )IPR023313( Ubiquitin-conjugating enzyme, active site )
323	Singleton1087	IPR011046( WD40 repeat-like-containing domain )|Molecular Function: protein binding (GO:0005515)
324	Singleton1089	IPR002925( Dienelactone hydrolase )|Molecular Function: hydrolase activity (GO:0016787)
325	Singleton108	IPR000589( Ribosomal protein S15 )|Molecular Function: structural constituent of ribosome (GO:0003735), Cellular Component: intracellular (GO:0005622), Cellular Component: ribosome (GO:0005840), Biological ProcessIPR009068( S15/NS1, RNA-binding )IPR012606( Ribosomal protein S13/S15, N-terminal )|Molecular Function: structural constituent of ribosome (GO:0003735), Cellular Component: ribosome (GO:…
326	Singleton1091	IPR012606( Ribosomal protein S13/S15, N-terminal )|Molecular Function: structural constituent of ribosome (GO:0003735), Cellular Component: ribosome (GO:0005840), Biological Process: translation (GO:0006412)
327	Singleton1094	IPR008699( NADH:ubiquinone oxidoreductase, ASHI subunit )|Molecular Function: NADH dehydrogenase activity (GO:0003954), Cellular Component: mitochondrion (GO:0005739), Molecular Function: NADH dehydrogenase (ubiquinone) activity (GO:0008137)
328	Singleton1096	IPR003817( Phosphatidylserine decarboxylase-related )|Molecular Function: phosphatidylserine decarboxylase activity (GO:0004609), Biological Process: phospholipid biosynthetic process (GO:0008654)::IPR005221( Phosphatidylserine decarboxylase )|Molecular Function: phosphatidylserine decarboxylase activity (GO:0004609), Biological Process: phospholipid biosynthetic process (GO:0008654)
329	Singleton1098	IPR019403( Mediator complex, subunit Med19, metazoa )|Biological Process: regulation of transcription from RNA polymerase II promoter (GO:0006357), Molecular Function: RNA polymerase II transcription mediator activity (GO:0016455), Cellular Component: mediator complex (GO:0016592)
330	Singleton1099	IPR000873( AMP-dependent synthetase/ligase )|Molecular Function: catalytic activity (GO:0003824), Biological Process: metabolic process (GO:0008152)
331	Singleton109	IPR007087( Zinc finger, C2H2-type )|Cellular Component: intracellular (GO:0005622), Molecular Function: zinc ion binding (GO:0008270)
332	Singleton10	IPR004839( Aminotransferase, class I/classII )|Biological Process: biosynthetic process (GO:0009058), Molecular Function: transferase activity, transferring nitrogenous groups (GO:0016769), Molecular Function: pyridoxal phosphate binding (GO:0030170)IPR015424( Pyridoxal phosphate-dependent transferase, major domain )
333	Singleton1100	IPR000794( Beta-ketoacyl synthase )|Molecular Function: catalytic activity (GO:0003824), Biological Process: biosynthetic process (GO:0009058)::IPR002582( Holo-[acyl carrier protein] synthase )|Molecular Function: magnesium ion binding (GO:0000287), Biological Process: fatty acid biosynthetic process (GO:0006633), Molecular Function: holo-[acyl-carrier-protein] synthase activity (GO:0008897)IPR00…
334	Singleton1103	IPR001202( WW/Rsp5/WWP )|Molecular Function: protein binding (GO:0005515)::::IPR002713( FF domain )
335	Singleton1104	IPR003350( Homeodomain protein CUT )|Molecular Function: DNA binding (GO:0003677)::::IPR010982( Lambda repressor-like, DNA-binding )|Molecular Function: DNA binding (GO:0003677)
336	Singleton1108	IPR001753( Crotonase, core )|Molecular Function: catalytic activity (GO:0003824), Biological Process: metabolic process (GO:0008152)
337	Singleton110	IPR000245( ATPase, V0 complex, proteolipid subunit C )|Molecular Function: hydrogen ion transmembrane transporter activity (GO:0015078), Biological Process: ATP hydrolysis coupled proton transport (GO:0015991), Cellular Component: proton-transporting V-type ATPase, V0 domain (GO:0033179)IPR002379( ATPase, F0/V0 complex, subunit C )|Molecular Function: hydrogen ion transmembrane transporter activi…
338	Singleton1110	IPR001134( Netrin domain )|Molecular Function: protein binding (GO:0005515)::::IPR001820( Proteinase inhibitor I35, tissue inhibitor of metalloproteinase )|Molecular Function: metalloendopeptidase inhibitor activity (GO:0008191)::::IPR008993( Tissue inhibitor of metalloproteinases-like, OB-fold )
339	Singleton1113	IPR000008( C2 calcium-dependent membrane targeting )|Molecular Function: protein binding (GO:0005515)::::IPR001565( Synaptotagmin )|Molecular Function: transporter activity (GO:0005215), Biological Process: transport (GO:0006810), Cellular Component: synaptic vesicle (GO:0008021), Cellular ComponentIPR008973( C2 calcium/lipid-binding domain, CaLB )|Molecular Function: protein binding (GO:0005515)…
340	Singleton1115	IPR003439( ABC transporter-like )|Molecular Function: ATP binding (GO:0005524), Molecular Function: ATPase activity (GO:0016887)
341	Singleton1118	IPR011524( SARAH )|Biological Process: signal transduction (GO:0007165)
342	Singleton1119	IPR010061( Methylmalonate-semialdehyde dehydrogenase )|Molecular Function: methylmalonate-semialdehyde dehydrogenase (acylating) activity (GO:0004491), Biological Process: oxidation-reduction process (GO:0055114)::IPR015590( Aldehyde dehydrogenase domain )|Biological Process: metabolic process (GO:0008152), Molecular Function: oxidoreductase activity (GO:0016491), Biological Process: oxidation-re…
343	Singleton111	IPR000217( Tubulin )|Molecular Function: GTP binding (GO:0005525), Cellular Component: microtubule (GO:0005874), Biological Process: microtubule-based process (GO:0007017)IPR002453( Beta tubulin )|Molecular Function: structural molecule activity (GO:0005198), Molecular Function: GTP binding (GO:0005525), Cellular Component: microtubule (GO:0005874), Biological ProcessIPR003008( Tubulin/FtsZ, GTPa…
344	Singleton1122	IPR001753( Crotonase, core )|Molecular Function: catalytic activity (GO:0003824), Biological Process: metabolic process (GO:0008152)
345	Singleton1123	IPR002213( UDP-glucuronosyl/UDP-glucosyltransferase )|Biological Process: metabolic process (GO:0008152), Molecular Function: transferase activity, transferring hexosyl groups (GO:0016758)
346	Singleton1124	IPR013699( Signal recognition particle, SRP72 subunit, RNA-binding )|Biological Process: SRP-dependent cotranslational protein targeting to membrane (GO:0006614), Molecular Function: 7S RNA binding (GO:0008312), Cellular Component: signal recognition particle (GO:0048500)
347	Singleton1126	IPR000744( NSF attachment protein )|Biological Process: intracellular protein transport (GO:0006886)
348	Singleton1128	IPR008851( Transcription initiation factor IIF, alpha subunit )|Molecular Function: DNA binding (GO:0003677), Cellular Component: nucleus (GO:0005634), Molecular Function: transcription activator activity (GO:0016563), Biological Process
349	Singleton112	IPR001436( Alpha crystallin/Heat shock protein )|Biological Process: response to heat (GO:0009408)::::IPR002068( Heat shock protein Hsp20 )IPR008978( HSP20-like chaperone )
350	Singleton1132	IPR008195( Ribosomal protein L34Ae )|Molecular Function: structural constituent of ribosome (GO:0003735), Cellular Component: intracellular (GO:0005622), Cellular Component: ribosome (GO:0005840), Biological ProcessIPR018065( Ribosomal protein L34e, conserved site )
351	Singleton1133	IPR003439( ABC transporter-like )|Molecular Function: ATP binding (GO:0005524), Molecular Function: ATPase activity (GO:0016887)
352	Singleton1135	IPR008932( Ribosomal protein L7/L12, oligomerisation )|Molecular Function: structural constituent of ribosome (GO:0003735), Cellular Component: intracellular (GO:0005622), Cellular Component: ribosome (GO:0005840), Biological ProcessIPR013823( Ribosomal protein L7/L12, C-terminal )|Molecular Function: structural constituent of ribosome (GO:0003735), Cellular Component: intracellular (GO:0005622),…
353	Singleton1136	IPR002194( Chaperonin TCP-1, conserved site )|Molecular Function: ATP binding (GO:0005524), Biological Process: protein folding (GO:0006457), Molecular Function: unfolded protein binding (GO:0051082)IPR002423( Chaperonin Cpn60/TCP-1 )|Molecular Function: ATP binding (GO:0005524), Biological Process: cellular protein metabolic process (GO:0044267)::IPR012716( T-complex protein 1, beta subunit )|Mo…
354	Singleton1138	IPR000536( Nuclear hormone receptor, ligand-binding, core )|Molecular Function: sequence-specific DNA binding transcription factor activity (GO:0003700), Molecular Function: steroid hormone receptor activity (GO:0003707), Cellular Component: nucleus (GO:0005634), Biological ProcessIPR001723( Steroid hormone receptor )|Molecular Function: DNA binding (GO:0003677), Molecular Function: ligand-depend…
355	Singleton1139	IPR012957( CHD, C-terminal 2 )|Molecular Function: DNA binding (GO:0003677), Molecular Function: ATP binding (GO:0005524), Cellular Component: nucleus (GO:0005634), Biological Process
356	Singleton113	IPR000299( FERM domain )|Cellular Component: cytoskeleton (GO:0005856)::::IPR018979( FERM, N-terminal )IPR018980( FERM, C-terminal PH-like domain )IPR019748( FERM central domain )IPR019750( Band 4.1 family )
357	Singleton1143	IPR000911( Ribosomal protein L11 )|Molecular Function: structural constituent of ribosome (GO:0003735), Cellular Component: ribosome (GO:0005840), Biological Process: translation (GO:0006412)IPR020784( Ribosomal protein L11, N-terminal )
358	Singleton1145	IPR002195( Dihydroorotase, conserved site )|Molecular Function: hydrolase activity, acting on carbon-nitrogen (but not peptide) bonds, in cyclic amides (GO:0016812)
359	Singleton1146	IPR006656( Molybdopterin oxidoreductase )|Molecular Function: oxidoreductase activity (GO:0016491)::::IPR015405( NADH-quinone oxidoreductase, chain G, C-terminal )|Molecular Function: oxidoreductase activity, acting on NADH or NADPH (GO:0016651), Molecular Function: iron-sulfur cluster binding (GO:0051536), Biological Process: oxidation-reduction process (GO:0055114)
360	Singleton1147	IPR004837( Sodium/calcium exchanger membrane region )|Cellular Component: integral to membrane (GO:0016021), Biological Process: transmembrane transport (GO:0055085)
361	Singleton1149	IPR001019( Guanine nucleotide binding protein (G-protein), alpha subunit )|Molecular Function: signal transducer activity (GO:0004871), Biological Process: G-protein coupled receptor protein signaling pathway (GO:0007186), Molecular Function: guanyl nucleotide binding (GO:0019001)IPR001408( G-protein alpha subunit, group I )|Molecular Function: signal transducer activity (GO:0004871), Molecular F…
362	Singleton1154	IPR002355( Multicopper oxidase, copper-binding site )|Molecular Function: copper ion binding (GO:0005507), Biological Process: oxidation-reduction process (GO:0055114)::IPR008972( Cupredoxin )IPR011706( Multicopper oxidase, type 2 )|Molecular Function: copper ion binding (GO:0005507), Molecular Function: oxidoreductase activity (GO:0016491), Biological Process: oxidation-reduction process (GO:005…
363	Singleton1158	IPR001196( Ribosomal protein L15, conserved site )|Molecular Function: structural constituent of ribosome (GO:0003735), Cellular Component: intracellular (GO:0005622), Cellular Component: ribosome (GO:0005840), Biological ProcessIPR021131( Ribosomal protein L18e/L15P )
364	Singleton115	IPR000109( Oligopeptide transporter )|Molecular Function: transporter activity (GO:0005215), Biological Process: oligopeptide transport (GO:0006857), Cellular Component: membrane (GO:0016020)IPR016196( Major facilitator superfamily domain, general substrate transporter )
365	Singleton1160	IPR000033( LDLR class B repeat )IPR006209( EGF )|Molecular Function: protein binding (GO:0005515)
366	Singleton1161	IPR003961( Fibronectin, type III )|Molecular Function: protein binding (GO:0005515)::::IPR007110( Immunoglobulin-like )|Molecular Function: protein binding (GO:0005515)::::IPR008957( Fibronectin type III domain )IPR013098( Immunoglobulin I-set )
367	Singleton1163	IPR001870( B302/SPRY domain )IPR003877( SPla/RYanodine receptor SPRY )|Molecular Function: protein binding (GO:0005515)::::IPR008985( Concanavalin A-like lectin/glucanase )
368	Singleton1164	IPR002073( 3'5'-cyclic nucleotide phosphodiesterase, catalytic domain )|Molecular Function: 3',5'-cyclic-nucleotide phosphodiesterase activity (GO:0004114), Biological Process: signal transduction (GO:0007165)::IPR023088( 3'5'-cyclic nucleotide phosphodiesterase )|Molecular Function: phosphoric diester hydrolase activity (GO:0008081)::::IPR023174( 3'5'-cyclic nucleotide phosphodiesterase, conserv…
369	Singleton1166	IPR001870( B302/SPRY domain )IPR003877( SPla/RYanodine receptor SPRY )|Molecular Function: protein binding (GO:0005515)::::IPR008985( Concanavalin A-like lectin/glucanase )IPR015925( Ryanodine receptor-related )
370	Singleton1170	IPR004000( Actin-like )IPR004001( Actin, conserved site )|Molecular Function: ATP binding (GO:0005524)
371	Singleton1171	IPR006652( Kelch repeat type 1 )|Molecular Function: protein binding (GO:0005515)
372	Singleton1173	IPR001650( Helicase, C-terminal )|Molecular Function: nucleic acid binding (GO:0003676), Molecular Function: helicase activity (GO:0004386), Molecular Function: ATP binding (GO:0005524)
373	Singleton1175	IPR001452( Src homology-3 domain )|Molecular Function: protein binding (GO:0005515)
374	Singleton1176	IPR002629( Methionine synthase, vitamin-B12 independent )|Molecular Function: 5-methyltetrahydropteroyltriglutamate-homocysteine S-methyltransferase activity (GO:0003871), Biological Process: methionine biosynthetic process (GO:0009086)
375	Singleton1177	IPR017923( Transcription factor IIS, N-terminal )|Molecular Function: DNA binding (GO:0003677), Cellular Component: nucleus (GO:0005634), Biological Process: transcription, DNA-dependent (GO:0006351), Molecular Function
376	Singleton1178	IPR000626( Ubiquitin )|Molecular Function: protein binding (GO:0005515)::::IPR002906( Ribosomal protein S27a )|Molecular Function: structural constituent of ribosome (GO:0003735), Cellular Component: intracellular (GO:0005622), Cellular Component: ribosome (GO:0005840), Biological ProcessIPR019954( Ubiquitin conserved site )IPR019955( Ubiquitin supergroup )IPR019956( Ubiquitin subgroup )
377	Singleton1179	IPR003439( ABC transporter-like )|Molecular Function: ATP binding (GO:0005524), Molecular Function: ATPase activity (GO:0016887)::IPR015688( Elongation Factor 3 )
378	Singleton117	IPR000873( AMP-dependent synthetase/ligase )|Molecular Function: catalytic activity (GO:0003824), Biological Process: metabolic process (GO:0008152)
379	Singleton1180	IPR012302( Malic enzyme, NAD-binding )|Molecular Function: oxidoreductase activity, acting on the CH-OH group of donors, NAD or NADP as acceptor (GO:0016616), Molecular Function: NAD binding (GO:0051287)
380	Singleton1185	IPR006775( Glucosylceramidase )|Molecular Function: glucosylceramidase activity (GO:0004348), Biological Process: sphingolipid metabolic process (GO:0006665), Cellular Component: integral to membrane (GO:0016021)IPR008928( Six-hairpin glycosidase-like )|Molecular Function: catalytic activity (GO:0003824)
381	Singleton1187	IPR003959( ATPase, AAA-type, core )|Molecular Function: ATP binding (GO:0005524)::::IPR003960( ATPase, AAA-type, conserved site )|Molecular Function: ATP binding (GO:0005524)
382	Singleton118	IPR006773( 26S proteasome complex ubiquitin receptor, subunit Rpn13 )|Cellular Component: nucleus (GO:0005634), Cellular Component: cytoplasm (GO:0005737)
383	Singleton1190	IPR001322( Intermediate filament, C-terminal )IPR001664( Intermediate filament protein )|Molecular Function: structural molecule activity (GO:0005198)::::IPR016044( Filament )IPR018039( Intermediate filament protein, conserved site )
384	Singleton1192	IPR002085( Alcohol dehydrogenase superfamily, zinc-containing )|Molecular Function: zinc ion binding (GO:0008270), Molecular Function: oxidoreductase activity (GO:0016491), Biological Process: oxidation-reduction process (GO:0055114)IPR011032( GroES-like )IPR013154( Alcohol dehydrogenase GroES-like )|Molecular Function: oxidoreductase activity (GO:0016491)
385	Singleton1195	IPR001664( Intermediate filament protein )|Molecular Function: structural molecule activity (GO:0005198)::::IPR016044( Filament )
386	Singleton1197	IPR001578( Peptidase C12, ubiquitin carboxyl-terminal hydrolase 1 )|Molecular Function: ubiquitin thiolesterase activity (GO:0004221), Cellular Component: intracellular (GO:0005622), Biological Process: ubiquitin-dependent protein catabolic process (GO:0006511)
387	Singleton119	IPR000791( GPR1/FUN34/yaaH )|Cellular Component: membrane (GO:0016020)
388	Singleton11	IPR001925( Porin, eukaryotic type )|Cellular Component: mitochondrial outer membrane (GO:0005741), Biological Process: anion transport (GO:0006820), Molecular Function: voltage-gated anion channel activity (GO:0008308), Biological Process
389	Singleton1201	IPR001295( Dihydroorotate dehydrogenase, conserved site )|Molecular Function: dihydroorotate dehydrogenase activity (GO:0004152), Biological Process: 'de novo' pyrimidine base biosynthetic process (GO:0006207), Biological Process: oxidation-reduction process (GO:0055114)IPR012135( Dihydroorotate dehydrogenase, class 1/ 2 )|Molecular Function: dihydroorotate dehydrogenase activity (GO:0004152), Bi…
390	Singleton1202	IPR003280( Potassium channel, two pore-domain )|Molecular Function: potassium channel activity (GO:0005267), Cellular Component: membrane (GO:0016020), Biological Process: potassium ion transmembrane transport (GO:0071805)IPR013099( Ion transport 2 )
391	Singleton1204	IPR000608( Ubiquitin-conjugating enzyme, E2 )|Molecular Function: acid-amino acid ligase activity (GO:0016881)::::IPR016135( Ubiquitin-conjugating enzyme/RWD-like )IPR023313( Ubiquitin-conjugating enzyme, active site )
392	Singleton1205	IPR000719( Protein kinase, catalytic domain )|Molecular Function: protein kinase activity (GO:0004672), Molecular Function: ATP binding (GO:0005524), Biological Process: protein phosphorylation (GO:0006468)IPR008271( Serine/threonine-protein kinase, active site )|Molecular Function: protein serine/threonine kinase activity (GO:0004674), Biological Process: protein phosphorylation (GO:0006468)::IP…
393	Singleton1206	IPR003165( Stem cell self-renewal protein Piwi )|Molecular Function: protein binding (GO:0005515)::::IPR012337( Ribonuclease H-like )|Molecular Function: nucleic acid binding (GO:0003676)
394	Singleton120	IPR001079( Galectin, carbohydrate recognition domain )|Molecular Function: sugar binding (GO:0005529)::::IPR008985( Concanavalin A-like lectin/glucanase )
395	Singleton1213	IPR001609( Myosin head, motor domain )|Molecular Function: motor activity (GO:0003774), Molecular Function: ATP binding (GO:0005524), Cellular Component: myosin complex (GO:0016459)IPR015650( Heavy chain of Myosin )
396	Singleton1214	IPR001312( Hexokinase )|Molecular Function: ATP binding (GO:0005524), Biological Process: carbohydrate metabolic process (GO:0005975), Molecular Function: phosphotransferase activity, alcohol group as acceptor (GO:0016773)IPR019807( Hexokinase, conserved site )|Molecular Function: hexokinase activity (GO:0004396), Molecular Function: ATP binding (GO:0005524), Biological Process: glycolysis (GO:00…
397	Singleton1215	IPR006124( Metalloenzyme )|Molecular Function: catalytic activity (GO:0003824), Molecular Function: metal ion binding (GO:0046872)::IPR011258( BPG-independent PGAM, N-terminal )|Molecular Function: phosphoglycerate mutase activity (GO:0004619), Cellular Component: cytoplasm (GO:0005737), Biological Process: glucose catabolic process (GO:0006007), Molecular FunctionIPR017850( Alkaline-phosphatase-…
398	Singleton1217	IPR000504( RNA recognition motif domain )|Molecular Function: nucleic acid binding (GO:0003676)
399	Singleton1218	IPR001487( Bromodomain )|Molecular Function: protein binding (GO:0005515)
400	Singleton121	IPR000558( Histone H2B )|Cellular Component: nucleosome (GO:0000786), Molecular Function: DNA binding (GO:0003677), Cellular Component: nucleus (GO:0005634), Biological ProcessIPR007125( Histone core )|Molecular Function: DNA binding (GO:0003677)::::IPR009072( Histone-fold )|Molecular Function: DNA binding (GO:0003677)
401	Singleton1220	IPR001283( Allergen V5/Tpx-1-related )IPR014044( CAP domain )IPR018244( Allergen V5/Tpx-1-related, conserved site )|Cellular Component: extracellular region (GO:0005576)
402	Singleton1221	IPR001258( NHL repeat )|Molecular Function: protein binding (GO:0005515)::::IPR013017( NHL repeat, subgroup )
403	Singleton1223	IPR003428( Mitochondrial glycoprotein )|Cellular Component: mitochondrial matrix (GO:0005759)
404	Singleton1224	IPR001661( Glycoside hydrolase, family 37 )|Molecular Function: alpha,alpha-trehalase activity (GO:0004555), Biological Process: trehalose metabolic process (GO:0005991)::IPR008928( Six-hairpin glycosidase-like )|Molecular Function: catalytic activity (GO:0003824)::::IPR018232( Glycoside hydrolase, family 37, conserved site )|Molecular Function: alpha,alpha-trehalase activity (GO:0004555), Biolog…
405	Singleton1226	IPR001753( Crotonase, core )|Molecular Function: catalytic activity (GO:0003824), Biological Process: metabolic process (GO:0008152)::IPR018376( Enoyl-CoA hydratase/isomerase, conserved site )|Molecular Function: catalytic activity (GO:0003824), Biological Process: metabolic process (GO:0008152)
406	Singleton1227	IPR007062( Protein phosphatase inhibitor 2 (IPP-2) )|Molecular Function: protein phosphatase inhibitor activity (GO:0004864), Biological Process: regulation of signal transduction (GO:0009966), Biological Process: regulation of phosphoprotein phosphatase activity (GO:0043666)
407	Singleton1229	IPR000719( Protein kinase, catalytic domain )|Molecular Function: protein kinase activity (GO:0004672), Molecular Function: ATP binding (GO:0005524), Biological Process: protein phosphorylation (GO:0006468)IPR000961( AGC-kinase, C-terminal )|Molecular Function: protein serine/threonine kinase activity (GO:0004674), Molecular Function: ATP binding (GO:0005524), Biological Process: protein phosphor…
408	Singleton122	IPR010097( Malate dehydrogenase, type 1 )|Biological Process: malate metabolic process (GO:0006108), Molecular Function: L-malate dehydrogenase activity (GO:0030060), Biological Process: oxidation-reduction process (GO:0055114)IPR015955( Lactate dehydrogenase/glycoside hydrolase, family 4, C-terminal )|Molecular Function: catalytic activity (GO:0003824), Biological Process: carbohydrate metabolic…
409	Singleton1232	IPR002777( Prefoldin beta-like )|Biological Process: protein folding (GO:0006457), Cellular Component: prefoldin complex (GO:0016272), Molecular Function: unfolded protein binding (GO:0051082)IPR009053( Prefoldin )
410	Singleton1233	IPR001623( Heat shock protein DnaJ, N-terminal )|Molecular Function: heat shock protein binding (GO:0031072)::::IPR018253( Heat shock protein DnaJ, conserved site )|Molecular Function: heat shock protein binding (GO:0031072)
411	Singleton1234	IPR000239( GPCR kinase )|Molecular Function: G-protein coupled receptor kinase activity (GO:0004703), Molecular Function: ATP binding (GO:0005524), Biological Process: protein phosphorylation (GO:0006468), Biological ProcessIPR000961( AGC-kinase, C-terminal )|Molecular Function: protein serine/threonine kinase activity (GO:0004674), Molecular Function: ATP binding (GO:0005524), Biological Process…
412	Singleton1236	IPR001046( Natural resistance-associated macrophage protein )|Molecular Function: transporter activity (GO:0005215), Biological Process: transport (GO:0006810), Cellular Component: membrane (GO:0016020)
413	Singleton1239	IPR002544( FMRFamide-related peptide )|Biological Process: neuropeptide signaling pathway (GO:0007218)
414	Singleton123	IPR005828( General substrate transporter )|Cellular Component: integral to membrane (GO:0016021), Molecular Function: transmembrane transporter activity (GO:0022857), Biological Process: transmembrane transport (GO:0055085)IPR016196( Major facilitator superfamily domain, general substrate transporter )IPR020846( Major facilitator superfamily domain )
415	Singleton1240	IPR002303( Valyl-tRNA synthetase )|Molecular Function: nucleotide binding (GO:0000166), Molecular Function: valine-tRNA ligase activity (GO:0004832), Molecular Function: ATP binding (GO:0005524), Cellular Component
416	Singleton1241	IPR003033( SCP2 sterol-binding domain )|Molecular Function: sterol binding (GO:0032934)
417	Singleton1242	IPR001664( Intermediate filament protein )|Molecular Function: structural molecule activity (GO:0005198)::::IPR016044( Filament )
418	Singleton1245	IPR005746( Thioredoxin )|Biological Process: glycerol ether metabolic process (GO:0006662), Molecular Function: electron carrier activity (GO:0009055), Molecular Function: protein disulfide oxidoreductase activity (GO:0015035), Biological ProcessIPR012336( Thioredoxin-like fold )IPR013766( Thioredoxin domain )|Biological Process: cell redox homeostasis (GO:0045454)::::IPR017936( Thioredoxin-like …
419	Singleton1247	IPR001672( Phosphoglucose isomerase (PGI) )|Molecular Function: glucose-6-phosphate isomerase activity (GO:0004347), Biological Process: gluconeogenesis (GO:0006094), Biological Process: glycolysis (GO:0006096)IPR018189( Phosphoglucose isomerase, conserved site )|Molecular Function: glucose-6-phosphate isomerase activity (GO:0004347), Biological Process: gluconeogenesis (GO:0006094), Biological P…
420	Singleton1248	IPR004855( Transcription factor IIA, alpha/beta subunit )|Molecular Function: RNA polymerase II transcription factor activity (GO:0003702), Cellular Component: transcription factor TFIIA complex (GO:0005672), Biological Process: transcription initiation from RNA polymerase II promoter (GO:0006367)IPR009083( Transcription factor IIA, helical )|Molecular Function: RNA polymerase II transcription fa…
421	Singleton124	IPR001580( Calreticulin/calnexin )|Molecular Function: calcium ion binding (GO:0005509)::::IPR009033( Calreticulin/calnexin, P )|Molecular Function: calcium ion binding (GO:0005509), Cellular Component: endoplasmic reticulum (GO:0005783), Biological Process: protein folding (GO:0006457), Molecular FunctionIPR018124( Calreticulin/calnexin, conserved site )|Molecular Function: calcium ion binding (…
422	Singleton1251	IPR002735( Translation initiation factor IF2/IF5 )|Molecular Function: translation initiation factor activity (GO:0003743), Biological Process: translational initiation (GO:0006413)::IPR016189( Translation initiation factor IF2/IF5, N-terminal )|Molecular Function: translation initiation factor activity (GO:0003743), Biological Process: translational initiation (GO:0006413)
423	Singleton1255	IPR002490( ATPase, V0/A0 complex, 116kDa subunit )|Molecular Function: hydrogen ion transmembrane transporter activity (GO:0015078), Biological Process: ATP hydrolysis coupled proton transport (GO:0015991), Cellular Component: proton-transporting two-sector ATPase complex, proton-transporting domain (GO:0033177)
424	Singleton1258	IPR016024( Armadillo-type fold )|Molecular Function: binding (GO:0005488)
425	Singleton1259	IPR001781( Zinc finger, LIM-type )|Molecular Function: zinc ion binding (GO:0008270)
426	Singleton1266	IPR010912( Spen paralogue/orthologue C-terminal, metazoa )|Molecular Function: binding (GO:0005488), Cellular Component: nucleus (GO:0005634), Biological Process: regulation of transcription, DNA-dependent (GO:0006355)
427	Singleton126	IPR008632( Nematode fatty acid retinoid binding )|Molecular Function: lipid binding (GO:0008289)
428	Singleton1271	IPR001440( Tetratricopeptide TPR-1 )|Molecular Function: protein binding (GO:0005515)::::IPR003613( U box domain )|Cellular Component: ubiquitin ligase complex (GO:0000151), Molecular Function: ubiquitin-protein ligase activity (GO:0004842), Biological Process: protein ubiquitination (GO:0016567)IPR013026( Tetratricopeptide repeat-containing )|Molecular Function: protein binding (GO:0005515)::::I…
429	Singleton1276	IPR000243( Peptidase T1A, proteasome beta-subunit )|Molecular Function: endopeptidase activity (GO:0004175), Cellular Component: proteasome core complex (GO:0005839), Biological Process: proteolysis involved in cellular protein catabolic process (GO:0051603)IPR001353( Proteasome, subunit alpha/beta )|Molecular Function: threonine-type endopeptidase activity (GO:0004298), Cellular Component: prote…
430	Singleton1277	IPR000845( Nucleoside phosphorylase domain )|Molecular Function: catalytic activity (GO:0003824), Biological Process: nucleoside metabolic process (GO:0009116)::IPR010059( Uridine phosphorylase, eukaryotic )|Molecular Function: uridine phosphorylase activity (GO:0004850), Cellular Component: cytoplasm (GO:0005737), Biological Process: nucleotide catabolic process (GO:0009166)IPR018017( Nucleoside…
431	Singleton1280	IPR001820( Proteinase inhibitor I35, tissue inhibitor of metalloproteinase )|Molecular Function: metalloendopeptidase inhibitor activity (GO:0008191)::::IPR008993( Tissue inhibitor of metalloproteinases-like, OB-fold )
432	Singleton1282	IPR003231( Acyl carrier protein (ACP) )|Molecular Function: acyl carrier activity (GO:0000036), Biological Process: fatty acid biosynthetic process (GO:0006633)::IPR006163( Phosphopantetheine-binding )|Molecular Function: cofactor binding (GO:0048037)::::IPR009081( Acyl carrier protein-like )|Molecular Function: acyl carrier activity (GO:0000036)
433	Singleton1284	IPR011009( Protein kinase-like domain )|Molecular Function: transferase activity, transferring phosphorus-containing groups (GO:0016772)::::IPR018934( RIO-like kinase )|Molecular Function: catalytic activity (GO:0003824), Molecular Function: ATP binding (GO:0005524)
434	Singleton1286	IPR002085( Alcohol dehydrogenase superfamily, zinc-containing )|Molecular Function: zinc ion binding (GO:0008270), Molecular Function: oxidoreductase activity (GO:0016491), Biological Process: oxidation-reduction process (GO:0055114)IPR002364( Quinone oxidoreductase/zeta-crystallin, conserved site )|Molecular Function: zinc ion binding (GO:0008270), Molecular Function: oxidoreductase activity (GO…
435	Singleton1287	IPR009730( Micro-fibrillar-associated 1, C-terminal )|Cellular Component: extracellular region (GO:0005576)
436	Singleton1289	IPR000184( Bacterial surface antigen (D15) )|Cellular Component: outer membrane (GO:0019867)
437	Singleton1291	IPR002155( Thiolase )|Biological Process: metabolic process (GO:0008152), Molecular Function: transferase activity, transferring acyl groups other than amino-acyl groups (GO:0016747)::IPR006578( MADF domain )IPR016039( Thiolase-like )|Molecular Function: catalytic activity (GO:0003824), Biological Process: metabolic process (GO:0008152)::IPR020617( Thiolase, C-terminal )|Biological Process: metab…
438	Singleton1292	IPR000626( Ubiquitin )|Molecular Function: protein binding (GO:0005515)::::IPR015496( Ubiquilin )IPR019955( Ubiquitin supergroup )
439	Singleton1294	IPR008921( DNA polymerase III, clamp loader complex, gamma/delta/delta subunit, C-terminal )|Molecular Function: DNA binding (GO:0003677), Biological Process: DNA replication (GO:0006260)::IPR013725( DNA replication factor RFC1, C-terminal )|Molecular Function: DNA clamp loader activity (GO:0003689), Molecular Function: ATP binding (GO:0005524), Cellular Component: DNA replication factor C comple…
440	Singleton1295	IPR006076( FAD dependent oxidoreductase )|Molecular Function: oxidoreductase activity (GO:0016491)
441	Singleton1296	IPR001806( Ras GTPase )|Molecular Function: GTP binding (GO:0005525), Biological Process: small GTPase mediated signal transduction (GO:0007264)::IPR013753( Ras )IPR020849( Ras small GTPase )|Molecular Function: GTPase activity (GO:0003924), Molecular Function: GTP binding (GO:0005525), Biological Process: GTP catabolic process (GO:0006184), Biological Process
442	Singleton1297	IPR002928( Myosin tail )|Molecular Function: motor activity (GO:0003774), Cellular Component: myosin complex (GO:0016459)::IPR015650( Heavy chain of Myosin )
443	Singleton129	IPR000719( Protein kinase, catalytic domain )|Molecular Function: protein kinase activity (GO:0004672), Molecular Function: ATP binding (GO:0005524), Biological Process: protein phosphorylation (GO:0006468)IPR008271( Serine/threonine-protein kinase, active site )|Molecular Function: protein serine/threonine kinase activity (GO:0004674), Biological Process: protein phosphorylation (GO:0006468)::IP…
444	Singleton1300	IPR018247( EF-Hand 1, calcium-binding site )IPR019577( SPARC/Testican, calcium-binding domain )|Molecular Function: calcium ion binding (GO:0005509), Cellular Component: proteinaceous extracellular matrix (GO:0005578), Biological Process: signal transduction (GO:0007165)
445	Singleton1304	IPR000795( Protein synthesis factor, GTP-binding )|Molecular Function: GTPase activity (GO:0003924), Molecular Function: GTP binding (GO:0005525)
446	Singleton1306	IPR000836( Phosphoribosyltransferase )|Biological Process: nucleoside metabolic process (GO:0009116)
447	Singleton1308	IPR004344( Tubulin-tyrosine ligase )|Molecular Function: tubulin-tyrosine ligase activity (GO:0004835), Biological Process: protein modification process (GO:0006464)
448	Singleton130	IPR002637( Ham1-like protein )|Molecular Function: hydrolase activity (GO:0016787)
449	Singleton1310	IPR000971( Globin, subset )|Molecular Function: iron ion binding (GO:0005506), Molecular Function: heme binding (GO:0020037)::IPR009050( Globin-like )
450	Singleton1312	IPR002477( Peptidoglycan binding-like )|Biological Process: metabolic process (GO:0008152)
451	Singleton1317	IPR006043( Xanthine/uracil/vitamin C permease )|Molecular Function: transporter activity (GO:0005215), Biological Process: transport (GO:0006810), Cellular Component: membrane (GO:0016020), Biological Process
452	Singleton1319	IPR000719( Protein kinase, catalytic domain )|Molecular Function: protein kinase activity (GO:0004672), Molecular Function: ATP binding (GO:0005524), Biological Process: protein phosphorylation (GO:0006468)IPR011009( Protein kinase-like domain )|Molecular Function: transferase activity, transferring phosphorus-containing groups (GO:0016772)::::IPR017442( Serine/threonine-protein kinase-like domai…
453	Singleton131	IPR006828( 5-AMP-activated protein kinase, beta subunit, interaction domain )|Molecular Function: protein binding (GO:0005515)
454	Singleton1320	IPR000783( RNA polymerase, subunit H/Rpb5 C-terminal )|Molecular Function: DNA binding (GO:0003677), Molecular Function: DNA-directed RNA polymerase activity (GO:0003899), Biological Process: transcription, DNA-dependent (GO:0006351)IPR005571( RNA polymerase, Rpb5, N-terminal )|Molecular Function: DNA binding (GO:0003677), Molecular Function: DNA-directed RNA polymerase activity (GO:0003899), Cel…
455	Singleton1322	IPR001813( Ribosomal protein 60S )|Molecular Function: structural constituent of ribosome (GO:0003735), Cellular Component: intracellular (GO:0005622), Cellular Component: ribosome (GO:0005840), Biological Process
456	Singleton1323	IPR001125( Recoverin )|Molecular Function: calcium ion binding (GO:0005509)::::IPR018247( EF-Hand 1, calcium-binding site )IPR018248( EF-hand )IPR018249( EF-HAND 2 )
457	Singleton1325	IPR001931( Ribosomal protein S21e )|Molecular Function: structural constituent of ribosome (GO:0003735), Cellular Component: intracellular (GO:0005622), Cellular Component: ribosome (GO:0005840), Biological ProcessIPR018279( Ribosomal protein S21e, conserved site )|Molecular Function: structural constituent of ribosome (GO:0003735), Cellular Component: intracellular (GO:0005622), Cellular Compone…
458	Singleton1326	IPR002159( CD36 antigen )|Biological Process: cell adhesion (GO:0007155), Cellular Component: membrane (GO:0016020)
459	Singleton1327	IPR013543( Calcium/calmodulin-dependent protein kinase II, association-domain )|Molecular Function: calmodulin-dependent protein kinase activity (GO:0004683), Molecular Function: calmodulin binding (GO:0005516), Biological Process: protein phosphorylation (GO:0006468)IPR020636( Calcium/calmodulin-dependent protein kinase-like )
460	Singleton1328	IPR000449( Ubiquitin-associated/translation elongation factor EF1B, N-terminal )|Molecular Function: protein binding (GO:0005515)::::IPR009060( UBA-like )|Molecular Function: protein binding (GO:0005515)::::IPR015496( Ubiquilin )IPR015940( Ubiquitin-associated/translation elongation factor EF1B, N-terminal, eukaryote )
461	Singleton1329	IPR000261( EPS15 homology (EH) )|Molecular Function: protein binding (GO:0005515)
462	Singleton1332	IPR019133( Mitochondrial inner membrane protein Mitofilin )|Cellular Component: integral to mitochondrial inner membrane (GO:0031305)
463	Singleton1338	IPR006671( Cyclin, N-terminal )IPR013763( Cyclin-like )IPR015429( Cyclin C/H/T/L )|Biological Process: regulation of cyclin-dependent protein kinase activity (GO:0000079), Biological Process: regulation of transcription, DNA-dependent (GO:0006355), Molecular Function: protein kinase binding (GO:0019901)IPR015431( Cyclin L, metazoa/fungi )|Biological Process: RNA processing (GO:0006396), Molecular…
464	Singleton1339	IPR000504( RNA recognition motif domain )|Molecular Function: nucleic acid binding (GO:0003676)::::IPR000571( Zinc finger, CCCH-type )|Molecular Function: nucleic acid binding (GO:0003676), Molecular Function: zinc ion binding (GO:0008270)::IPR009145( U2 auxiliary factor small subunit )|Molecular Function: RNA binding (GO:0003723), Cellular Component: nucleus (GO:0005634)
465	Singleton133	IPR000941( Enolase )|Cellular Component: phosphopyruvate hydratase complex (GO:0000015), Molecular Function: magnesium ion binding (GO:0000287), Molecular Function: phosphopyruvate hydratase activity (GO:0004634), Biological ProcessIPR020809( Enolase, conserved site )|Cellular Component: phosphopyruvate hydratase complex (GO:0000015), Molecular Function: magnesium ion binding (GO:0000287), Molecu…
466	Singleton1340	IPR000242( Protein-tyrosine phosphatase, receptor/non-receptor type )|Molecular Function: protein tyrosine phosphatase activity (GO:0004725), Biological Process: protein dephosphorylation (GO:0006470)::IPR001478( PDZ/DHR/GLGF )|Molecular Function: protein binding (GO:0005515)
467	Singleton1341	IPR002293( Amino acid/polyamine transporter I )|Biological Process: amino acid transmembrane transport (GO:0003333), Molecular Function: amino acid transmembrane transporter activity (GO:0015171), Cellular Component: membrane (GO:0016020)IPR004841( Amino acid permease domain )|Biological Process: transport (GO:0006810), Cellular Component: membrane (GO:0016020), Biological Process: transmembrane …
468	Singleton1348	IPR015955( Lactate dehydrogenase/glycoside hydrolase, family 4, C-terminal )|Molecular Function: catalytic activity (GO:0003824), Biological Process: carbohydrate metabolic process (GO:0005975)::IPR022383( Lactate/malate dehydrogenase, C-terminal )
469	Singleton1349	IPR001345( Phosphoglycerate/bisphosphoglycerate mutase, active site )|Molecular Function: catalytic activity (GO:0003824), Biological Process: metabolic process (GO:0008152)::IPR003094( Fructose-2,6-bisphosphatase )|Molecular Function: catalytic activity (GO:0003824), Molecular Function: ATP binding (GO:0005524), Biological Process: fructose 2,6-bisphosphate metabolic process (GO:0006003)IPR01307…
470	Singleton134	IPR004839( Aminotransferase, class I/classII )|Biological Process: biosynthetic process (GO:0009058), Molecular Function: transferase activity, transferring nitrogenous groups (GO:0016769), Molecular Function: pyridoxal phosphate binding (GO:0030170)IPR015424( Pyridoxal phosphate-dependent transferase, major domain )
471	Singleton1353	IPR001036( Acriflavin resistance protein )|Molecular Function: transporter activity (GO:0005215), Biological Process: transport (GO:0006810), Cellular Component: membrane (GO:0016020)IPR003392( Patched )|Molecular Function: hedgehog receptor activity (GO:0008158), Cellular Component: membrane (GO:0016020)
472	Singleton1354	IPR001478( PDZ/DHR/GLGF )|Molecular Function: protein binding (GO:0005515)
473	Singleton1356	IPR000749( ATP:guanido phosphotransferase )|Molecular Function: kinase activity (GO:0016301), Molecular Function: transferase activity, transferring phosphorus-containing groups (GO:0016772)::IPR022413( ATP:guanido phosphotransferase, N-terminal )|Molecular Function: kinase activity (GO:0016301), Molecular Function: transferase activity, transferring phosphorus-containing groups (GO:0016772)::IPR…
474	Singleton1358	IPR001715( Calponin homology domain )|Molecular Function: protein binding (GO:0005515)
475	Singleton1359	IPR004360( Glyoxalase/bleomycin resistance protein/dioxygenase )IPR005956( 4-hydroxyphenylpyruvate dioxygenase )|Molecular Function: 4-hydroxyphenylpyruvate dioxygenase activity (GO:0003868), Biological Process: aromatic amino acid family metabolic process (GO:0009072)
476	Singleton135	IPR007648( ATPase inhibitor, IATP, mitochondria )|Molecular Function: enzyme inhibitor activity (GO:0004857), Cellular Component: mitochondrion (GO:0005739), Biological Process: negative regulation of nucleotide metabolic process (GO:0045980)
477	Singleton1364	IPR001849( Pleckstrin homology domain )|Molecular Function: protein binding (GO:0005515)
478	Singleton1367	IPR000560( Histidine phosphatase superfamily, clade-2 )|Molecular Function: acid phosphatase activity (GO:0003993)
479	Singleton136	IPR005834( Haloacid dehalogenase-like hydrolase )|Molecular Function: catalytic activity (GO:0003824), Biological Process: metabolic process (GO:0008152)::IPR023214( HAD-like domain )IPR023306( ATPase, cation-transporting, domain N )
480	Singleton1370	IPR000711( ATPase, F1 complex, OSCP/delta subunit )|Cellular Component: plasma membrane (GO:0005886), Biological Process: ATP synthesis coupled proton transport (GO:0015986), Cellular Component: proton-transporting ATP synthase complex, catalytic core F(1) (GO:0045261), Molecular Function
481	Singleton1373	IPR007533( Cytochrome c oxidase assembly protein CtaG/Cox11 )|Molecular Function: copper ion binding (GO:0005507)::::IPR023471( Cytochrome c oxidase assembly protein CtaG/Cox11, domain )
482	Singleton1374	IPR006020( Phosphotyrosine interaction domain )|Molecular Function: protein binding (GO:0005515)
483	Singleton1382	IPR001023( Heat shock protein Hsp70 )|Molecular Function: ATP binding (GO:0005524)::::IPR013126( Heat shock protein 70 )
484	Singleton1389	IPR000209( Peptidase S8/S53, subtilisin/kexin/sedolisin )|Molecular Function: serine-type endopeptidase activity (GO:0004252), Biological Process: proteolysis (GO:0006508)::IPR015500( Peptidase S8, subtilisin-related )
485	Singleton1390	IPR006762( Gtr1/RagA G protein )|Molecular Function: GTP binding (GO:0005525), Cellular Component: nucleus (GO:0005634), Cellular Component: cytoplasm (GO:0005737)
486	Singleton1393	IPR007282( NOT2/NOT3/NOT5 )|Cellular Component: nucleus (GO:0005634), Biological Process: regulation of transcription, DNA-dependent (GO:0006355), Molecular Function: transcription regulator activity (GO:0030528)
487	Singleton1394	IPR009423( NADH:ubiquinone oxidoreductase, subunit b14.5b )|Cellular Component: mitochondrial inner membrane (GO:0005743), Biological Process: mitochondrial electron transport, NADH to ubiquinone (GO:0006120), Molecular Function: NADH dehydrogenase (ubiquinone) activity (GO:0008137)
488	Singleton1395	IPR008276( Concentrative nucleoside transporter )|Molecular Function: nucleoside:sodium symporter activity (GO:0005415), Biological Process: transport (GO:0006810), Cellular Component: membrane (GOIPR011657( Na dependent nucleoside transporter, C-terminal )
489	Singleton1397	IPR000159( Ras-association )|Biological Process: signal transduction (GO:0007165)::::IPR001849( Pleckstrin homology domain )|Molecular Function: protein binding (GO:0005515)
490	Singleton1398	IPR007110( Immunoglobulin-like )|Molecular Function: protein binding (GO:0005515)::::IPR013098( Immunoglobulin I-set )
491	Singleton139	IPR002155( Thiolase )|Biological Process: metabolic process (GO:0008152), Molecular Function: transferase activity, transferring acyl groups other than amino-acyl groups (GO:0016747)::IPR016039( Thiolase-like )|Molecular Function: catalytic activity (GO:0003824), Biological Process: metabolic process (GO:0008152)::IPR020610( Thiolase, active site )|Biological Process: metabolic process (GO:000815…
492	Singleton13	IPR002928( Myosin tail )|Molecular Function: motor activity (GO:0003774), Cellular Component: myosin complex (GO:0016459)::IPR009053( Prefoldin )IPR015650( Heavy chain of Myosin )
493	Singleton1401	IPR001179( Peptidyl-prolyl cis-trans isomerase, FKBP-type, domain )|Biological Process: protein folding (GO:0006457)::::IPR023566( Peptidyl-prolyl cis-trans isomerase, FKBP-type )
494	Singleton1402	IPR010714( Coatomer, alpha subunit, C-terminal )|Molecular Function: structural molecule activity (GO:0005198), Molecular Function: protein binding (GO:0005515), Biological Process: intracellular protein transport (GO:0006886), Biological Process
495	Singleton1404	IPR000217( Tubulin )|Molecular Function: GTP binding (GO:0005525), Cellular Component: microtubule (GO:0005874), Biological Process: microtubule-based process (GO:0007017)IPR002453( Beta tubulin )|Molecular Function: structural molecule activity (GO:0005198), Molecular Function: GTP binding (GO:0005525), Cellular Component: microtubule (GO:0005874), Biological ProcessIPR008280( Tubulin/FtsZ, C-te…
496	Singleton1405	IPR001781( Zinc finger, LIM-type )|Molecular Function: zinc ion binding (GO:0008270)
497	Singleton1406	IPR005574( RNA polymerase II, Rpb4 )|Molecular Function: DNA-directed RNA polymerase activity (GO:0003899), Biological Process: transcription, DNA-dependent (GO:0006351)::IPR010997( HRDC-like )|Molecular Function: nucleotide binding (GO:0000166), Molecular Function: catalytic activity (GO:0003824), Biological Process: cellular metabolic process (GO:0044237)
498	Singleton1407	IPR008152( Clathrin adaptor, alpha/beta/gamma-adaptin, appendage, Ig-like subdomain )|Biological Process: intracellular protein transport (GO:0006886), Biological Process: vesicle-mediated transport (GO:0016192), Cellular Component: clathrin adaptor complex (GO:0030131)IPR013041( Clathrin/coatomer adaptor, adaptin-like, appendage, Ig-like subdomain )|Biological Process: intracellular protein tran…
499	Singleton1408	IPR000873( AMP-dependent synthetase/ligase )|Molecular Function: catalytic activity (GO:0003824), Biological Process: metabolic process (GO:0008152)
500	Singleton1409	IPR001891( Malic oxidoreductase )|Molecular Function: malic enzyme activity (GO:0004470), Biological Process: malate metabolic process (GO:0006108)::IPR012301( Malic enzyme, N-terminal )|Molecular Function: oxidoreductase activity, acting on the CH-OH group of donors, NAD or NADP as acceptor (GO:0016616)
501	Singleton140	IPR009006( Alanine racemase/group IV decarboxylase, C-terminal )|Molecular Function: catalytic activity (GO:0003824)::::IPR022643( Orn/DAP/Arg decarboxylase 2, C-terminal )|Molecular Function: catalytic activity (GO:0003824)::::IPR022644( Orn/DAP/Arg decarboxylase 2, N-terminal )|Molecular Function: catalytic activity (GO:0003824)
502	Singleton1412	IPR004000( Actin-like )IPR015623( Actin-related protein 3 )|Molecular Function: actin binding (GO:0003779), Molecular Function: ATP binding (GO:0005524), Cellular Component: cytoskeleton (GO:0005856), Biological Process
503	Singleton1413	IPR011046( WD40 repeat-like-containing domain )|Molecular Function: protein binding (GO:0005515)::::IPR017986( WD40-repeat-containing domain )|Molecular Function: protein binding (GO:0005515)::::IPR019775( WD40 repeat, conserved site )IPR019781( WD40 repeat, subgroup )IPR019782( WD40 repeat 2 )
504	Singleton1415	IPR000163( Prohibitin )|Cellular Component: membrane (GO:0016020)::::IPR001107( Band 7 protein )
505	Singleton1416	IPR003020( Bicarbonate transporter, eukaryotic )|Molecular Function: inorganic anion exchanger activity (GO:0005452), Biological Process: anion transport (GO:0006820), Cellular Component: membrane (GO:0016020)IPR011531( Bicarbonate transporter, C-terminal )|Biological Process: anion transport (GO:0006820), Cellular Component: integral to membrane (GO:0016021)
506	Singleton1417	IPR000536( Nuclear hormone receptor, ligand-binding, core )|Molecular Function: sequence-specific DNA binding transcription factor activity (GO:0003700), Molecular Function: steroid hormone receptor activity (GO:0003707), Cellular Component: nucleus (GO:0005634), Biological ProcessIPR008946( Nuclear hormone receptor, ligand-binding )|Molecular Function: sequence-specific DNA binding transcription…
507	Singleton1418	IPR005755( Ribosomal protein L13, eukaryotic/archaeal )|Molecular Function: structural constituent of ribosome (GO:0003735), Biological Process: translation (GO:0006412), Cellular Component: large ribosomal subunit (GO:0015934)IPR005822( Ribosomal protein L13 )|Molecular Function: structural constituent of ribosome (GO:0003735), Cellular Component: ribosome (GO:0005840), Biological Process: trans…
508	Singleton1419	IPR005475( Transketolase-like, pyrimidine-binding domain )IPR005476( Transketolase, C-terminal )|Molecular Function: catalytic activity (GO:0003824), Biological Process: metabolic process (GO:0008152)::IPR009014( Transketolase, C-terminal/Pyruvate-ferredoxin oxidoreductase, domain II )|Molecular Function: catalytic activity (GO:0003824), Biological Process: metabolic process (GO:0008152)
509	Singleton141	IPR016180( Ribosomal protein L10e/L16 )|Molecular Function: structural constituent of ribosome (GO:0003735), Cellular Component: ribosome (GO:0005840), Biological Process: translation (GO:0006412)IPR018255( Ribosomal protein L10e, conserved site )|Molecular Function: structural constituent of ribosome (GO:0003735), Cellular Component: intracellular (GO:0005622), Cellular Component: ribosome (GO:0…
510	Singleton1423	IPR002133( S-adenosylmethionine synthetase )|Molecular Function: methionine adenosyltransferase activity (GO:0004478), Molecular Function: ATP binding (GO:0005524), Biological Process: S-adenosylmethionine biosynthetic process (GO:0006556)IPR022629( S-adenosylmethionine synthetase, central domain )|Molecular Function: methionine adenosyltransferase activity (GO:0004478)::::IPR022630( S-adenosylme…
511	Singleton1424	IPR003285( Yeast eukaryotic release factor )|Molecular Function: translation release factor activity (GO:0003747), Molecular Function: GTP binding (GO:0005525), Biological Process: translational termination (GO:0006415)IPR004160( Translation elongation factor EFTu/EF1A, C-terminal )|Molecular Function: GTP binding (GO:0005525)::::IPR004161( Translation elongation factor EFTu/EF1A, domain 2 )|Mole…
512	Singleton142	IPR001404( Heat shock protein Hsp90 )|Molecular Function: ATP binding (GO:0005524), Biological Process: protein folding (GO:0006457), Biological Process: response to stress (GO:0006950), Molecular FunctionIPR003594( ATPase-like, ATP-binding domain )|Molecular Function: ATP binding (GO:0005524)::::IPR020568( Ribosomal protein S5 domain 2-type fold )
513	Singleton1431	IPR004695( C4-dicarboxylate transporter/malic acid transport protein )|Cellular Component: integral to membrane (GO:0016021), Biological Process: transmembrane transport (GO:0055085)
514	Singleton1432	IPR000108( Neutrophil cytosol factor 2 p67phox )IPR001452( Src homology-3 domain )|Molecular Function: protein binding (GO:0005515)::::IPR011511( Variant SH3 )
515	Singleton1442	IPR001804( Isocitrate/isopropylmalate dehydrogenase )|Molecular Function: magnesium ion binding (GO:0000287), Molecular Function: oxidoreductase activity, acting on the CH-OH group of donors, NAD or NADP as acceptor (GO:0016616), Molecular Function: NAD binding (GO:0051287), Biological ProcessIPR019818( Isocitrate/isopropylmalate dehydrogenase, conserved site )|Molecular Function: magnesium ion b…
516	Singleton1443	IPR000719( Protein kinase, catalytic domain )|Molecular Function: protein kinase activity (GO:0004672), Molecular Function: ATP binding (GO:0005524), Biological Process: protein phosphorylation (GO:0006468)IPR008271( Serine/threonine-protein kinase, active site )|Molecular Function: protein serine/threonine kinase activity (GO:0004674), Biological Process: protein phosphorylation (GO:0006468)::IP…
517	Singleton1444	IPR001985( S-adenosylmethionine decarboxylase )|Molecular Function: adenosylmethionine decarboxylase activity (GO:0004014), Biological Process: spermine biosynthetic process (GO:0006597), Biological Process: spermidine biosynthetic process (GO:0008295)IPR016067( S-adenosylmethionine decarboxylase, core )|Molecular Function: adenosylmethionine decarboxylase activity (GO:0004014), Biological Proces…
518	Singleton1445	IPR001804( Isocitrate/isopropylmalate dehydrogenase )|Molecular Function: magnesium ion binding (GO:0000287), Molecular Function: oxidoreductase activity, acting on the CH-OH group of donors, NAD or NADP as acceptor (GO:0016616), Molecular Function: NAD binding (GO:0051287), Biological Process
519	Singleton1446	IPR001273( Aromatic amino acid hydroxylase )|Molecular Function: monooxygenase activity (GO:0004497), Molecular Function: iron ion binding (GO:0005506), Biological Process: aromatic amino acid family metabolic process (GO:0009072), Biological ProcessIPR002912( Amino acid-binding ACT )|Biological Process: metabolic process (GO:0008152), Molecular Function: amino acid binding (GO:0016597)::IPR01977…
520	Singleton144	IPR000402( ATPase, P-type cation exchange, beta subunit )|Molecular Function: sodium:potassium-exchanging ATPase activity (GO:0005391), Biological Process: ATP biosynthetic process (GO:0006754), Biological Process: potassium ion transport (GO
521	Singleton1451	IPR009866( NADH:ubiquinone oxidoreductase, subunit NDUFB4 )|Cellular Component: mitochondrion (GO:0005739), Molecular Function: NADH dehydrogenase (ubiquinone) activity (GO:0008137)
522	Singleton1452	IPR000612( Uncharacterised protein family UPF0057 )|Cellular Component: integral to membrane (GO:0016021)
523	Singleton1453	IPR000719( Protein kinase, catalytic domain )|Molecular Function: protein kinase activity (GO:0004672), Molecular Function: ATP binding (GO:0005524), Biological Process: protein phosphorylation (GO:0006468)IPR008271( Serine/threonine-protein kinase, active site )|Molecular Function: protein serine/threonine kinase activity (GO:0004674), Biological Process: protein phosphorylation (GO:0006468)::IP…
524	Singleton1459	IPR004113( FAD-linked oxidase, C-terminal )|Molecular Function: catalytic activity (GO:0003824), Molecular Function: flavin adenine dinucleotide binding (GO:0050660)::IPR016164( FAD-linked oxidase-like, C-terminal )|Molecular Function: catalytic activity (GO:0003824), Molecular Function: flavin adenine dinucleotide binding (GO:0050660)::IPR016166( FAD-binding, type 2 )|Molecular Function: catalyt…
525	Singleton1462	IPR000961( AGC-kinase, C-terminal )|Molecular Function: protein serine/threonine kinase activity (GO:0004674), Molecular Function: ATP binding (GO:0005524), Biological Process: protein phosphorylation (GO:0006468)IPR011009( Protein kinase-like domain )|Molecular Function: transferase activity, transferring phosphorus-containing groups (GO:0016772)
526	Singleton1469	IPR004953( EB1, C-terminal )|Molecular Function: microtubule binding (GO:0008017)
527	Singleton1470	IPR000399( TPP-binding enzyme, conserved site )|Molecular Function: magnesium ion binding (GO:0000287), Molecular Function: transferase activity (GO:0016740), Molecular Function: thiamine pyrophosphate binding (GO:0030976)IPR011766( Thiamine pyrophosphate enzyme, C-terminal TPP-binding )|Molecular Function: catalytic activity (GO:0003824), Molecular Function: thiamine pyrophosphate binding (GO:00…
528	Singleton1471	IPR000243( Peptidase T1A, proteasome beta-subunit )|Molecular Function: endopeptidase activity (GO:0004175), Cellular Component: proteasome core complex (GO:0005839), Biological Process: proteolysis involved in cellular protein catabolic process (GO:0051603)IPR001353( Proteasome, subunit alpha/beta )|Molecular Function: threonine-type endopeptidase activity (GO:0004298), Cellular Component: prote…
529	Singleton1472	IPR000994( Peptidase M24, structural domain )|Biological Process: cellular process (GO:0009987)
530	Singleton1473	IPR000022( Carboxyl transferase )|Molecular Function: ligase activity (GO:0016874)::::IPR011763( Acetyl-coenzyme A carboxyltransferase, C-terminal )|Molecular Function: ligase activity (GO:0016874)
531	Singleton1474	IPR006066( Nitrite/sulphite reductase iron-sulphur/siroheam-binding site )|Molecular Function: oxidoreductase activity (GO:0016491), Molecular Function: heme binding (GO:0020037), Molecular Function: iron-sulfur cluster binding (GO:0051536), Biological Process
532	Singleton1475	IPR000243( Peptidase T1A, proteasome beta-subunit )|Molecular Function: endopeptidase activity (GO:0004175), Cellular Component: proteasome core complex (GO:0005839), Biological Process: proteolysis involved in cellular protein catabolic process (GO:0051603)IPR001353( Proteasome, subunit alpha/beta )|Molecular Function: threonine-type endopeptidase activity (GO:0004298), Cellular Component: prote…
533	Singleton1477	IPR002198( Short-chain dehydrogenase/reductase SDR )|Biological Process: metabolic process (GO:0008152), Molecular Function: oxidoreductase activity (GO:0016491)::IPR002347( Glucose/ribitol dehydrogenase )|Molecular Function: oxidoreductase activity (GO:0016491), Biological Process: oxidation-reduction process (GO:0055114)::IPR020904( Short-chain dehydrogenase/reductase, conserved site )|Molecula…
534	Singleton1479	IPR001278( Arginyl-tRNA synthetase, class Ic )|Molecular Function: arginine-tRNA ligase activity (GO:0004814), Molecular Function: ATP binding (GO:0005524), Cellular Component: cytoplasm (GO:0005737), Biological ProcessIPR015945( Arginyl-tRNA synthetase, class Ic, core )|Molecular Function: nucleotide binding (GO:0000166), Molecular Function: arginine-tRNA ligase activity (GO:0004814), Molecular …
535	Singleton1481	IPR000048( IQ motif, EF-hand binding site )|Molecular Function: protein binding (GO:0005515)::::IPR001609( Myosin head, motor domain )|Molecular Function: motor activity (GO:0003774), Molecular Function: ATP binding (GO:0005524), Cellular Component: myosin complex (GO:0016459)
536	Singleton1482	IPR003959( ATPase, AAA-type, core )|Molecular Function: ATP binding (GO:0005524)::::IPR008921( DNA polymerase III, clamp loader complex, gamma/delta/delta subunit, C-terminal )|Molecular Function: DNA binding (GO:0003677), Biological Process: DNA replication (GO:0006260)
537	Singleton1483	IPR004934( Tropomodulin )|Molecular Function: tropomyosin binding (GO:0005523), Cellular Component: cytoskeleton (GO:0005856)
538	Singleton1486	IPR001017( Dehydrogenase, E1 component )|Biological Process: metabolic process (GO:0008152), Molecular Function: oxidoreductase activity, acting on the aldehyde or oxo group of donors, disulfide as acceptor (GO:0016624)
539	Singleton1487	IPR000873( AMP-dependent synthetase/ligase )|Molecular Function: catalytic activity (GO:0003824), Biological Process: metabolic process (GO:0008152)
540	Singleton1488	IPR005819( Histone H5 )|Cellular Component: nucleosome (GO:0000786), Molecular Function: DNA binding (GO:0003677), Biological Process: nucleosome assembly (GO:0006334)
541	Singleton1489	IPR001041( Ferredoxin )|Molecular Function: electron carrier activity (GO:0009055), Molecular Function: iron-sulfur cluster binding (GO:0051536)::IPR001055( Adrenodoxin )|Molecular Function: electron carrier activity (GO:0009055), Molecular Function: 2 iron, 2 sulfur cluster binding (GO:0051537)
542	Singleton1494	IPR005027( Glycosyl transferase, family 43 )|Molecular Function: galactosylgalactosylxylosylprotein 3-beta-glucuronosyltransferase activity (GO:0015018), Cellular Component: membrane (GO:0016020)
543	Singleton1498	IPR000511( Cytochrome c/c1 haem-lyase )|Molecular Function: holocytochrome-c synthase activity (GO:0004408), Cellular Component: mitochondrion (GO:0005739)
544	Singleton149	IPR002544( FMRFamide-related peptide )|Biological Process: neuropeptide signaling pathway (GO:0007218)
545	Singleton14	IPR008209( Phosphoenolpyruvate carboxykinase, GTP-utilising )|Molecular Function: phosphoenolpyruvate carboxykinase activity (GO:0004611), Molecular Function: GTP binding (GO:0005525), Biological Process: gluconeogenesis (GO:0006094)
546	Singleton1501	IPR007087( Zinc finger, C2H2-type )|Cellular Component: intracellular (GO:0005622), Molecular Function: zinc ion binding (GO:0008270)
547	Singleton1503	IPR000357( HEAT )|Molecular Function: protein binding (GO:0005515)::::IPR016024( Armadillo-type fold )|Molecular Function: binding (GO:0005488)::::IPR021133( HEAT, type 2 )
548	Singleton1504	IPR007087( Zinc finger, C2H2-type )|Cellular Component: intracellular (GO:0005622), Molecular Function: zinc ion binding (GO:0008270)
549	Singleton1505	IPR000536( Nuclear hormone receptor, ligand-binding, core )|Molecular Function: sequence-specific DNA binding transcription factor activity (GO:0003700), Molecular Function: steroid hormone receptor activity (GO:0003707), Cellular Component: nucleus (GO:0005634), Biological ProcessIPR001723( Steroid hormone receptor )|Molecular Function: DNA binding (GO:0003677), Molecular Function: ligand-depend…
550	Singleton1506	IPR001611( Leucine-rich repeat )|Molecular Function: protein binding (GO:0005515)
551	Singleton1507	IPR000608( Ubiquitin-conjugating enzyme, E2 )|Molecular Function: acid-amino acid ligase activity (GO:0016881)::::IPR016135( Ubiquitin-conjugating enzyme/RWD-like )
552	Singleton1510	IPR000915( Ribosomal protein L6E )|Molecular Function: structural constituent of ribosome (GO:0003735), Cellular Component: intracellular (GO:0005622), Cellular Component: ribosome (GO:0005840), Biological Process
553	Singleton1511	IPR000811( Glycosyl transferase, family 35 )|Molecular Function: phosphorylase activity (GO:0004645), Biological Process: carbohydrate metabolic process (GO:0005975)
554	Singleton1515	IPR002129( Pyridoxal phosphate-dependent decarboxylase )|Molecular Function: carboxy-lyase activity (GO:0016831), Biological Process: carboxylic acid metabolic process (GO:0019752), Molecular Function: pyridoxal phosphate binding (GO:0030170)IPR015424( Pyridoxal phosphate-dependent transferase, major domain )
555	Singleton1516	IPR005024( Snf7 )|Biological Process: protein transport (GO:0015031)
556	Singleton1517	IPR018998( Endoribonuclease XendoU )|Molecular Function: hydrolase activity, acting on ester bonds (GO:0016788)
557	Singleton1518	IPR001441( Di-trans-poly-cis-decaprenylcistransferase-like )|Molecular Function: transferase activity, transferring alkyl or aryl (other than methyl) groups (GO:0016765)::::IPR018520( Di-trans-poly-cis-decaprenylcistransferase-like, conserved site )|Molecular Function: transferase activity, transferring alkyl or aryl (other than methyl) groups (GO:0016765)
558	Singleton1519	IPR001023( Heat shock protein Hsp70 )|Molecular Function: ATP binding (GO:0005524)::::IPR013126( Heat shock protein 70 )
559	Singleton151	IPR012988( Ribosomal protein L30, N-terminal )IPR016082( Ribosomal protein L30, ferredoxin-like fold domain )|Molecular Function: structural constituent of ribosome (GO:0003735), Cellular Component: ribosome (GO:0005840), Biological Process: translation (GO:0006412)IPR018038( Ribosomal protein L30, conserved site )|Molecular Function: structural constituent of ribosome (GO:0003735), Cellular Comp…
560	Singleton1522	IPR008146( Glutamine synthetase, catalytic domain )|Molecular Function: glutamate-ammonia ligase activity (GO:0004356), Biological Process: nitrogen compound metabolic process (GO:0006807)
561	Singleton1523	IPR004344( Tubulin-tyrosine ligase )|Molecular Function: tubulin-tyrosine ligase activity (GO:0004835), Biological Process: protein modification process (GO:0006464)
562	Singleton1526	IPR000626( Ubiquitin )|Molecular Function: protein binding (GO:0005515)::::IPR002906( Ribosomal protein S27a )|Molecular Function: structural constituent of ribosome (GO:0003735), Cellular Component: intracellular (GO:0005622), Cellular Component: ribosome (GO:0005840), Biological ProcessIPR019954( Ubiquitin conserved site )IPR019955( Ubiquitin supergroup )IPR019956( Ubiquitin subgroup )
563	Singleton1527	IPR002108( Actin-binding, cofilin/tropomyosin type )|Molecular Function: actin binding (GO:0003779), Cellular Component: intracellular (GO:0005622)
564	Singleton1529	IPR000195( Rab-GAP/TBC domain )|Molecular Function: Rab GTPase activator activity (GO:0005097), Cellular Component: intracellular (GO:0005622), Biological Process: regulation of Rab GTPase activity (GO:0032313)
565	Singleton1530	IPR000719( Protein kinase, catalytic domain )|Molecular Function: protein kinase activity (GO:0004672), Molecular Function: ATP binding (GO:0005524), Biological Process: protein phosphorylation (GO:0006468)IPR011009( Protein kinase-like domain )|Molecular Function: transferase activity, transferring phosphorus-containing groups (GO:0016772)::::IPR017442( Serine/threonine-protein kinase-like domai…
566	Singleton1535	IPR001510( Zinc finger, PARP-type )|Molecular Function: DNA binding (GO:0003677), Molecular Function: zinc ion binding (GO:0008270)
567	Singleton1537	IPR017939( Gamma-glutamylcyclotransferase )|Molecular Function: gamma-glutamylcyclotransferase activity (GO:0003839)
568	Singleton153	IPR001258( NHL repeat )|Molecular Function: protein binding (GO:0005515)::::IPR013017( NHL repeat, subgroup )
569	Singleton1544	IPR000504( RNA recognition motif domain )|Molecular Function: nucleic acid binding (GO:0003676)
570	Singleton1545	IPR000796( Aspartate/other aminotransferase )|Biological Process: cellular amino acid metabolic process (GO:0006520), Molecular Function: transaminase activity (GO:0008483)::IPR004838( Aminotransferases, class-I, pyridoxal-phosphate-binding site )|Molecular Function: catalytic activity (GO:0003824), Biological Process: biosynthetic process (GO:0009058), Molecular Function: pyridoxal phosphate bin…
571	Singleton1547	IPR004000( Actin-like )IPR004001( Actin, conserved site )|Molecular Function: ATP binding (GO:0005524)::::IPR020902( Actin/actin-like conserved site )
572	Singleton154	IPR000918( Isocitrate lyase/phosphorylmutase )|Molecular Function: catalytic activity (GO:0003824), Biological Process: metabolic process (GO:0008152)::IPR006254( Isocitrate lyase )|Molecular Function: isocitrate lyase activity (GO:0004451), Biological Process: carboxylic acid metabolic process (GO:0019752)::IPR015813( Pyruvate/Phosphoenolpyruvate kinase )|Molecular Function: catalytic activity (…
573	Singleton1554	IPR008146( Glutamine synthetase, catalytic domain )|Molecular Function: glutamate-ammonia ligase activity (GO:0004356), Biological Process: nitrogen compound metabolic process (GO:0006807)
574	Singleton1555	IPR001147( Ribosomal protein L21e )|Molecular Function: structural constituent of ribosome (GO:0003735), Cellular Component: intracellular (GO:0005622), Cellular Component: ribosome (GO:0005840), Biological ProcessIPR008991( Translation protein SH3-like )IPR018259( Ribosomal protein L21e, conserved site )|Molecular Function: structural constituent of ribosome (GO:0003735), Cellular Component: int…
575	Singleton1557	IPR002082( Aspartate carbamoyltransferase, eukaryotic )|Molecular Function: aspartate carbamoyltransferase activity (GO:0004070), Biological Process: 'de novo' pyrimidine base biosynthetic process (GO:0006207)::IPR006130( Aspartate/ornithine carbamoyltransferase )|Biological Process: cellular amino acid metabolic process (GO:0006520), Molecular Function: amino acid binding (GO:0016597), Molecular…
576	Singleton1560	IPR008632( Nematode fatty acid retinoid binding )|Molecular Function: lipid binding (GO:0008289)
577	Singleton1562	IPR001506( Peptidase M12A, astacin )|Molecular Function: metalloendopeptidase activity (GO:0004222), Biological Process: proteolysis (GO:0006508)::IPR013032( EGF-like region, conserved site )
578	Singleton1564	IPR002315( Glycyl-tRNA synthetase, alpha2 dimer )|Molecular Function: nucleotide binding (GO:0000166), Molecular Function: glycine-tRNA ligase activity (GO:0004820), Molecular Function: ATP binding (GO:0005524), Cellular ComponentIPR004154( Anticodon-binding )|Molecular Function: aminoacyl-tRNA ligase activity (GO:0004812), Molecular Function: ATP binding (GO:0005524), Biological Process: transla…
579	Singleton1565	IPR007110( Immunoglobulin-like )|Molecular Function: protein binding (GO:0005515)::::IPR013098( Immunoglobulin I-set )
580	Singleton1568	IPR004364( Aminoacyl-tRNA synthetase, class II (D/K/N) )|Molecular Function: nucleotide binding (GO:0000166), Molecular Function: aminoacyl-tRNA ligase activity (GO:0004812), Molecular Function: ATP binding (GO:0005524), Cellular ComponentIPR018150( Aminoacyl-tRNA synthetase, class II (D/K/N)-like )|Molecular Function: nucleotide binding (GO:0000166), Molecular Function: aminoacyl-tRNA ligase act…
581	Singleton1569	IPR000889( Glutathione peroxidase )|Molecular Function: glutathione peroxidase activity (GO:0004602), Biological Process: response to oxidative stress (GO:0006979), Biological Process: oxidation-reduction process (GO:0055114)IPR012336( Thioredoxin-like fold )
582	Singleton1570	IPR004631( 4-aminobutyrate aminotransferase, eukaryotic )|Molecular Function: 4-aminobutyrate transaminase activity (GO:0003867), Biological Process: gamma-aminobutyric acid metabolic process (GO:0009448)::IPR005814( Aminotransferase class-III )|Molecular Function: transaminase activity (GO:0008483), Molecular Function: pyridoxal phosphate binding (GO:0030170)::IPR015424( Pyridoxal phosphate-depe…
583	Singleton1573	IPR001790( Ribosomal protein L10/acidic P0 )|Cellular Component: intracellular (GO:0005622), Biological Process: ribosome biogenesis (GO:0042254)::IPR002363( Ribosomal protein L10, eubacterial, conserved site )|Molecular Function: structural constituent of ribosome (GO:0003735), Cellular Component: intracellular (GO:0005622), Cellular Component: ribosome (GO:0005840), Biological ProcessIPR022973(…
584	Singleton1574	IPR000504( RNA recognition motif domain )|Molecular Function: nucleic acid binding (GO:0003676)
585	Singleton1576	IPR008883( Ubiquitin E2 variant, N-terminal )|Biological Process: protein modification process (GO:0006464), Biological Process: protein transport (GO:0015031)::IPR016135( Ubiquitin-conjugating enzyme/RWD-like )
586	Singleton1578	IPR009401( Mediator complex, subunit Med13 )|Biological Process: regulation of transcription from RNA polymerase II promoter (GO:0006357), Molecular Function: RNA polymerase II transcription mediator activity (GO:0016455), Cellular Component: mediator complex (GO:0016592)
587	Singleton157	IPR001079( Galectin, carbohydrate recognition domain )|Molecular Function: sugar binding (GO:0005529)::::IPR008985( Concanavalin A-like lectin/glucanase )
588	Singleton1581	IPR008734( Phosphorylase kinase alphabeta )|Molecular Function: calmodulin binding (GO:0005516), Biological Process: glycogen metabolic process (GO:0005977)
589	Singleton1587	IPR001453( Molybdopterin binding )|Biological Process: Mo-molybdopterin cofactor biosynthetic process (GO:0006777)::::IPR008284( Molybdenum cofactor biosynthesis, conserved site )|Biological Process: Mo-molybdopterin cofactor biosynthetic process (GO:0006777)
590	Singleton1588	IPR002314( Aminoacyl-tRNA synthetase, class II (G/ H/ P/ S), conserved domain )|Molecular Function: nucleotide binding (GO:0000166), Molecular Function: aminoacyl-tRNA ligase activity (GO:0004812), Molecular Function: ATP binding (GO:0005524), Cellular ComponentIPR002317( Seryl-tRNA synthetase, class IIa )|Molecular Function: nucleotide binding (GO:0000166), Molecular Function: serine-tRNA ligase…
591	Singleton1589	IPR004160( Translation elongation factor EFTu/EF1A, C-terminal )|Molecular Function: GTP binding (GO:0005525)::::IPR004161( Translation elongation factor EFTu/EF1A, domain 2 )|Molecular Function: GTP binding (GO:0005525)::::IPR009000( Translation elongation/initiation factor/Ribosomal, beta-barrel )IPR009001( Translation elongation factor EF1A/initiation factor IF2gamma, C-terminal )
592	Singleton158	IPR004934( Tropomodulin )|Molecular Function: tropomyosin binding (GO:0005523), Cellular Component: cytoskeleton (GO:0005856)::IPR022682( Peptidase C2, calpain, large subunit, domain III )
593	Singleton1590	IPR004045( Glutathione S-transferase, N-terminal )|Molecular Function: protein binding (GO:0005515)::::IPR004046( Glutathione S-transferase, C-terminal )IPR010987( Glutathione S-transferase, C-terminal-like )IPR012336( Thioredoxin-like fold )IPR017933( Glutathione S-transferase/chloride channel, C-terminal )
594	Singleton1595	IPR000146( Fructose-1,6-bisphosphatase class 1/Sedoheputulose-1,7-bisphosphatase )|Biological Process: carbohydrate metabolic process (GO:0005975), Molecular Function: phosphoric ester hydrolase activity (GO:0042578)
595	Singleton1596	IPR002208( SecY protein )|Biological Process: protein transport (GO:0015031), Molecular Function: P-P-bond-hydrolysis-driven protein transmembrane transporter activity (GO:0015450), Cellular Component: membrane (GO:0016020)IPR023201( SecY subunit domain )
596	Singleton1598	IPR000535( Major sperm protein )|Molecular Function: structural molecule activity (GO:0005198)::::IPR008962( PapD-like )
597	Singleton1599	IPR000504( RNA recognition motif domain )|Molecular Function: nucleic acid binding (GO:0003676)
598	Singleton159	IPR001506( Peptidase M12A, astacin )|Molecular Function: metalloendopeptidase activity (GO:0004222), Biological Process: proteolysis (GO:0006508)
599	Singleton1601	IPR008814( Ribophorin II )|Molecular Function: dolichyl-diphosphooligosaccharide-protein glycotransferase activity (GO:0004579), Cellular Component: endoplasmic reticulum membrane (GO:0005789), Cellular Component: oligosaccharyltransferase complex (GO:0008250), Biological Process
600	Singleton1604	IPR000326( Phosphatidic acid phosphatase type 2/haloperoxidase )|Molecular Function: catalytic activity (GO:0003824), Cellular Component: membrane (GO:0016020)
601	Singleton1605	IPR001433( Oxidoreductase FAD/NAD(P)-binding )|Molecular Function: oxidoreductase activity (GO:0016491), Biological Process: oxidation-reduction process (GO:0055114)::IPR001709( Flavoprotein pyridine nucleotide cytochrome reductase )|Molecular Function: oxidoreductase activity (GO:0016491), Biological Process: oxidation-reduction process (GO:0055114)::IPR001834( NADH:cytochrome b5 reductase (CBR)…
602	Singleton1606	IPR013655( PAS fold-3 )|Molecular Function: protein binding (GO:0005515)
603	Singleton1608	IPR008384( ARP23 complex 20kDa subunit )|Cellular Component: cytoskeleton (GO:0005856), Biological Process: actin filament polymerization (GO:0030041)
604	Singleton1610	IPR007273( SCAMP )|Biological Process: protein transport (GO:0015031), Cellular Component: integral to membrane (GO:0016021)
605	Singleton1611	IPR001564( Nucleoside diphosphate kinase )|Molecular Function: nucleoside diphosphate kinase activity (GO:0004550), Molecular Function: ATP binding (GO:0005524), Biological Process: nucleoside diphosphate phosphorylation (GO:0006165), Biological ProcessIPR023005( Nucleoside diphosphate kinase, active site )
606	Singleton1614	IPR001023( Heat shock protein Hsp70 )|Molecular Function: ATP binding (GO:0005524)::::IPR013126( Heat shock protein 70 )IPR018181( Heat shock protein 70, conserved site )
607	Singleton1617	IPR000299( FERM domain )|Cellular Component: cytoskeleton (GO:0005856)::::IPR015710( Talin-related )IPR018979( FERM, N-terminal )IPR019747( FERM conserved site )IPR019748( FERM central domain )
608	Singleton161	IPR001837( Adenylate cyclase-associated CAP )|Molecular Function: actin binding (GO:0003779), Biological Process: cytoskeleton organization (GO:0007010)::IPR013912( Adenylate cyclase-associated CAP, C-terminal )|Molecular Function: actin binding (GO:0003779), Biological Process: cytoskeleton organization (GO:0007010)::IPR013992( Adenylate cyclase-associated CAP, N-terminal )|Molecular Function: a…
609	Singleton1620	IPR000232( Heat shock factor (HSF)-type, DNA-binding )|Molecular Function: sequence-specific DNA binding transcription factor activity (GO:0003700), Cellular Component: nucleus (GO:0005634), Biological Process: regulation of transcription, DNA-dependent (GO:0006355), Molecular Function
610	Singleton1622	IPR000719( Protein kinase, catalytic domain )|Molecular Function: protein kinase activity (GO:0004672), Molecular Function: ATP binding (GO:0005524), Biological Process: protein phosphorylation (GO:0006468)IPR011009( Protein kinase-like domain )|Molecular Function: transferase activity, transferring phosphorus-containing groups (GO:0016772)::::IPR017441( Protein kinase, ATP binding site )|Molecul…
611	Singleton1623	IPR003439( ABC transporter-like )|Molecular Function: ATP binding (GO:0005524), Molecular Function: ATPase activity (GO:0016887)::IPR010509( ABC transporter, N-terminal )|Biological Process: transport (GO:0006810), Cellular Component: membrane (GO:0016020)
612	Singleton1626	IPR015904( Sulphide quinone-reductase )|Molecular Function: oxidoreductase activity (GO:0016491), Biological Process: oxidation-reduction process (GO:0055114)
613	Singleton1630	IPR000536( Nuclear hormone receptor, ligand-binding, core )|Molecular Function: sequence-specific DNA binding transcription factor activity (GO:0003700), Molecular Function: steroid hormone receptor activity (GO:0003707), Cellular Component: nucleus (GO:0005634), Biological ProcessIPR001723( Steroid hormone receptor )|Molecular Function: DNA binding (GO:0003677), Molecular Function: ligand-depend…
614	Singleton1633	IPR002691( LIM binding protein )|Molecular Function: transcription cofactor activity (GO:0003712), Cellular Component: nucleus (GO:0005634), Biological Process: multicellular organismal development (GO:0007275)
615	Singleton1634	IPR015865( Riboflavin kinase domain, bacterial/eukaryotic )|Molecular Function: riboflavin kinase activity (GO:0008531), Biological Process: riboflavin biosynthetic process (GO:0009231)::IPR023468( Riboflavin kinase )
616	Singleton1638	IPR006020( Phosphotyrosine interaction domain )|Molecular Function: protein binding (GO:0005515)
617	Singleton1639	IPR004360( Glyoxalase/bleomycin resistance protein/dioxygenase )IPR005956( 4-hydroxyphenylpyruvate dioxygenase )|Molecular Function: 4-hydroxyphenylpyruvate dioxygenase activity (GO:0003868), Biological Process: aromatic amino acid family metabolic process (GO:0009072)
618	Singleton1640	IPR011488( Translation initiation factor 2, alpha subunit )|Molecular Function: RNA binding (GO:0003723), Molecular Function: translation initiation factor activity (GO:0003743), Cellular Component: eukaryotic translation initiation factor 2 complex (GO:0005850), Biological ProcessIPR016027( Nucleic acid-binding, OB-fold-like )
619	Singleton1641	IPR002423( Chaperonin Cpn60/TCP-1 )|Molecular Function: ATP binding (GO:0005524), Biological Process: cellular protein metabolic process (GO:0044267)
620	Singleton1642	IPR006032( Ribosomal protein S12/S23 )|Molecular Function: structural constituent of ribosome (GO:0003735), Cellular Component: intracellular (GO:0005622), Cellular Component: ribosome (GO:0005840), Biological ProcessIPR016027( Nucleic acid-binding, OB-fold-like )
621	Singleton1643	IPR011011( Zinc finger, FYVE/PHD-type )IPR019787( Zinc finger, PHD-finger )|Molecular Function: protein binding (GO:0005515)
622	Singleton1651	IPR002486( Nematode cuticle collagen, N-terminal )|Molecular Function: structural constituent of cuticle (GO:0042302)
623	Singleton1652	IPR001395( Aldo/keto reductase )|Molecular Function: oxidoreductase activity (GO:0016491), Biological Process: oxidation-reduction process (GO:0055114)::IPR023210( NADP-dependent oxidoreductase domain )
624	Singleton1653	IPR002189( WASH complex, F-actin capping protein, alpha subunit )|Molecular Function: actin binding (GO:0003779), Cellular Component: F-actin capping protein complex (GO:0008290), Biological Process: actin cytoskeleton organization (GO:0030036)
625	Singleton1654	IPR001382( Glycoside hydrolase, family 47 )|Molecular Function: mannosyl-oligosaccharide 1,2-alpha-mannosidase activity (GO:0004571), Molecular Function: calcium ion binding (GO:0005509), Cellular Component: membrane (GO:0016020)
626	Singleton1656	IPR003439( ABC transporter-like )|Molecular Function: ATP binding (GO:0005524), Molecular Function: ATPase activity (GO:0016887)::IPR017871( ABC transporter, conserved site )|Molecular Function: ATP binding (GO:0005524), Molecular Function: ATPase activity (GO:0016887)
627	Singleton1657	IPR011701( Major facilitator superfamily )|Cellular Component: integral to membrane (GO:0016021), Biological Process: transmembrane transport (GO:0055085)::IPR016196( Major facilitator superfamily domain, general substrate transporter )IPR020846( Major facilitator superfamily domain )
628	Singleton1658	IPR000698( Arrestin )|Biological Process: signal transduction (GO:0007165)::::IPR011022( Arrestin-like, C-terminal )IPR014756( Immunoglobulin E-set )
629	Singleton165	IPR001848( Ribosomal protein S10 )|Molecular Function: structural constituent of ribosome (GO:0003735), Cellular Component: intracellular (GO:0005622), Cellular Component: ribosome (GO:0005840), Biological ProcessIPR018268( Ribosomal protein S10, conserved site )|Molecular Function: RNA binding (GO:0003723), Molecular Function: structural constituent of ribosome (GO:0003735), Cellular Component: …
630	Singleton1660	IPR001023( Heat shock protein Hsp70 )|Molecular Function: ATP binding (GO:0005524)::::IPR013126( Heat shock protein 70 )
631	Singleton1667	IPR001650( Helicase, C-terminal )|Molecular Function: nucleic acid binding (GO:0003676), Molecular Function: helicase activity (GO:0004386), Molecular Function: ATP binding (GO:0005524)
632	Singleton1668	IPR000659( Pyridoxamine 5'-phosphate oxidase )|Molecular Function: pyridoxamine-phosphate oxidase activity (GO:0004733), Biological Process: pyridoxine biosynthetic process (GO:0008615), Biological Process: oxidation-reduction process (GO:0055114)IPR009002( FMN-binding split barrel-related )IPR011576( Pyridoxamine 5'-phosphate oxidase-like, FMN-binding domain )|Molecular Function: FMN binding (GO…
633	Singleton1669	IPR003959( ATPase, AAA-type, core )|Molecular Function: ATP binding (GO:0005524)::::IPR003960( ATPase, AAA-type, conserved site )|Molecular Function: ATP binding (GO:0005524)
634	Singleton1672	IPR000795( Protein synthesis factor, GTP-binding )|Molecular Function: GTPase activity (GO:0003924), Molecular Function: GTP binding (GO:0005525)::IPR004541( Translation elongation factor EFTu/EF1A, bacterial/organelle )|Molecular Function: translation elongation factor activity (GO:0003746), Molecular Function: GTP binding (GO:0005525), Cellular Component: intracellular (GO:0005622), Biological …
635	Singleton1673	IPR004843( Metallo-dependent phosphatase )|Molecular Function: hydrolase activity (GO:0016787)
636	Singleton1675	IPR001806( Ras GTPase )|Molecular Function: GTP binding (GO:0005525), Biological Process: small GTPase mediated signal transduction (GO:0007264)::IPR013753( Ras )IPR020851( Small GTPase )
637	Singleton1677	IPR013110( Histone methylation DOT1 )|Molecular Function: histone-lysine N-methyltransferase activity (GO:0018024)
638	Singleton1681	IPR001388( Synaptobrevin )|Cellular Component: integral to membrane (GO:0016021), Biological Process: vesicle-mediated transport (GO:0016192)
639	Singleton1682	IPR002189( WASH complex, F-actin capping protein, alpha subunit )|Molecular Function: actin binding (GO:0003779), Cellular Component: F-actin capping protein complex (GO:0008290), Biological Process: actin cytoskeleton organization (GO:0030036)
640	Singleton1683	IPR011009( Protein kinase-like domain )|Molecular Function: transferase activity, transferring phosphorus-containing groups (GO:0016772)
641	Singleton1686	IPR001991( Sodium:dicarboxylate symporter )|Biological Process: dicarboxylic acid transport (GO:0006835), Cellular Component: membrane (GO:0016020), Molecular Function: sodium:dicarboxylate symporter activity (GO
642	Singleton1691	IPR001394( Peptidase C19, ubiquitin carboxyl-terminal hydrolase 2 )|Molecular Function: ubiquitin thiolesterase activity (GO:0004221), Biological Process: ubiquitin-dependent protein catabolic process (GO:0006511)
643	Singleton1693	IPR007110( Immunoglobulin-like )|Molecular Function: protein binding (GO:0005515)::::IPR013098( Immunoglobulin I-set )
644	Singleton1696	IPR003439( ABC transporter-like )|Molecular Function: ATP binding (GO:0005524), Molecular Function: ATPase activity (GO:0016887)::IPR015688( Elongation Factor 3 )IPR017871( ABC transporter, conserved site )|Molecular Function: ATP binding (GO:0005524), Molecular Function: ATPase activity (GO:0016887)
645	Singleton1698	IPR001128( Cytochrome P450 )|Molecular Function: iron ion binding (GO:0005506), Molecular Function: electron carrier activity (GO:0009055), Molecular Function: oxidoreductase activity, acting on paired donors, with incorporation or reduction of molecular oxygen (GO:0016705), Molecular FunctionIPR002403( Cytochrome P450, E-class, group IV )|Molecular Function: monooxygenase activity (GO:0004497), …
646	Singleton1699	IPR003124( Actin-binding WH2 )|Molecular Function: protein binding (GO:0005515)
647	Singleton169	IPR003702( Acetyl-CoA hydrolase/transferase )|Molecular Function: catalytic activity (GO:0003824), Biological Process: acetyl-CoA metabolic process (GO:0006084)
648	Singleton1700	IPR004102( Poly(ADP-ribose) polymerase, regulatory domain )|Molecular Function: NAD+ ADP-ribosyltransferase activity (GO:0003950), Biological Process: protein ADP-ribosylation (GO:0006471)
649	Singleton1701	IPR005024( Snf7 )|Biological Process: protein transport (GO:0015031)
650	Singleton1703	IPR000756( Diacylglycerol kinase, accessory domain )|Molecular Function: diacylglycerol kinase activity (GO:0004143), Biological Process: activation of protein kinase C activity by G-protein coupled receptor protein signaling pathway (GO:0007205)
651	Singleton1706	IPR006047( Glycosyl hydrolase, family 13, catalytic domain )|Molecular Function: catalytic activity (GO:0003824), Biological Process: carbohydrate metabolic process (GO:0005975), Molecular Function: cation binding (GO:0043169)IPR015902( Alpha amylase )IPR017853( Glycoside hydrolase, superfamily )
652	Singleton1710	IPR000195( Rab-GAP/TBC domain )|Molecular Function: Rab GTPase activator activity (GO:0005097), Cellular Component: intracellular (GO:0005622), Biological Process: regulation of Rab GTPase activity (GO:0032313)
653	Singleton1713	IPR000754( Ribosomal protein S9 )|Molecular Function: structural constituent of ribosome (GO:0003735), Cellular Component: intracellular (GO:0005622), Cellular Component: ribosome (GO:0005840), Biological ProcessIPR020568( Ribosomal protein S5 domain 2-type fold )IPR020574( Ribosomal protein S9, conserved site )|Molecular Function: structural constituent of ribosome (GO:0003735), Cellular Compone…
654	Singleton1715	IPR001268( NADH:ubiquinone oxidoreductase, 30kDa subunit )|Molecular Function: NADH dehydrogenase (ubiquinone) activity (GO:0008137), Biological Process: oxidation-reduction process (GO:0055114)::IPR020396( NADH:ubiquinone oxidoreductase, 30kDa subunit, conserved site )|Molecular Function: oxidoreductase activity, acting on NADH or NADPH (GO:0016651), Biological Process: oxidation-reduction proce…
655	Singleton1716	IPR004045( Glutathione S-transferase, N-terminal )|Molecular Function: protein binding (GO:0005515)::::IPR012336( Thioredoxin-like fold )
656	Singleton1720	IPR001534( Transthyretin-like )|Cellular Component: extracellular space (GO:0005615)
657	Singleton1721	IPR002293( Amino acid/polyamine transporter I )|Biological Process: amino acid transmembrane transport (GO:0003333), Molecular Function: amino acid transmembrane transporter activity (GO:0015171), Cellular Component: membrane (GO:0016020)IPR004840( Amino acid permease, conserved site )|Biological Process: amino acid transport (GO:0006865), Cellular Component: integral to membrane (GO:0016021), Bi…
658	Singleton1723	IPR010505( Molybdenum cofactor synthesis C-terminal )|Biological Process: Mo-molybdopterin cofactor biosynthetic process (GO:0006777), Cellular Component: molybdopterin synthase complex (GO:0019008), Molecular Function: 4 iron, 4 sulfur cluster binding (GO:0051539)
659	Singleton1724	IPR002523( Mg2+ transporter protein, CorA-like/Zinc transport protein ZntB )|Cellular Component: membrane (GO:0016020), Biological Process: metal ion transport (GO:0030001), Molecular Function: metal ion transmembrane transporter activity (GO:0046873), Biological Process
660	Singleton1725	IPR000194( ATPase, alpha/beta subunit, nucleotide-binding domain )|Molecular Function: ATP binding (GO:0005524)
661	Singleton1727	IPR003961( Fibronectin, type III )|Molecular Function: protein binding (GO:0005515)::::IPR008957( Fibronectin type III domain )
662	Singleton172	IPR000806( Rab GDI protein )|Molecular Function: Rab GDP-dissociation inhibitor activity (GO:0005093), Biological Process: protein transport (GO:0015031)::IPR018203( GDP dissociation inhibitor )
663	Singleton1731	IPR001509( NAD-dependent epimerase/dehydratase )|Molecular Function: catalytic activity (GO:0003824), Biological Process: cellular metabolic process (GO:0044237), Molecular Function: coenzyme binding (GO:0050662)
664	Singleton1734	IPR000719( Protein kinase, catalytic domain )|Molecular Function: protein kinase activity (GO:0004672), Molecular Function: ATP binding (GO:0005524), Biological Process: protein phosphorylation (GO:0006468)IPR008271( Serine/threonine-protein kinase, active site )|Molecular Function: protein serine/threonine kinase activity (GO:0004674), Biological Process: protein phosphorylation (GO:0006468)::IP…
665	Singleton1735	IPR008468( DNA methyltransferase 1-associated 1 )|Cellular Component: nucleus (GO:0005634), Biological Process: negative regulation of transcription, DNA-dependent (GO:0045892)
666	Singleton1737	IPR000702( Ribosomal protein L6 )|Molecular Function: structural constituent of ribosome (GO:0003735), Cellular Component: ribosome (GO:0005840), Biological Process: translation (GO:0006412), Molecular FunctionIPR002359( Ribosomal protein L6, conserved site-2 )|Molecular Function: structural constituent of ribosome (GO:0003735), Cellular Component: intracellular (GO:0005622), Cellular Component: …
667	Singleton1738	IPR000342( Regulator of G protein signalling )|Molecular Function: signal transducer activity (GO:0004871)::::IPR016137( Regulator of G protein signalling superfamily )
668	Singleton1739	IPR000194( ATPase, alpha/beta subunit, nucleotide-binding domain )|Molecular Function: ATP binding (GO:0005524)::::IPR000793( ATPase, F1/V1/A1 complex, alpha/beta subunit, C-terminal )|Biological Process: ATP hydrolysis coupled proton transport (GO:0015991), Molecular Function: hydrolase activity, acting on acid anhydrides, catalyzing transmembrane movement of substances (GO:0016820), Cellular Co…
669	Singleton173	IPR009060( UBA-like )|Molecular Function: protein binding (GO:0005515)
670	Singleton1746	IPR004839( Aminotransferase, class I/classII )|Biological Process: biosynthetic process (GO:0009058), Molecular Function: transferase activity, transferring nitrogenous groups (GO:0016769), Molecular Function: pyridoxal phosphate binding (GO:0030170)IPR015424( Pyridoxal phosphate-dependent transferase, major domain )
671	Singleton1748	IPR003674( Oligosaccharyl transferase, STT3 subunit )|Molecular Function: oligosaccharyl transferase activity (GO:0004576), Biological Process: protein glycosylation (GO:0006486), Cellular Component: membrane (GO:0016020)
672	Singleton1749	IPR001135( NADH-quinone oxidoreductase, subunit D )|Molecular Function: oxidoreductase activity, acting on NADH or NADPH (GO:0016651), Molecular Function: quinone binding (GO:0048038), Molecular Function: NAD binding (GO:0051287), Biological Process
673	Singleton174	IPR001609( Myosin head, motor domain )|Molecular Function: motor activity (GO:0003774), Molecular Function: ATP binding (GO:0005524), Cellular Component: myosin complex (GO:0016459)IPR004009( Myosin, N-terminal, SH3-like )|Molecular Function: motor activity (GO:0003774), Molecular Function: ATP binding (GO:0005524), Cellular Component: myosin complex (GO:0016459)IPR015650( Heavy chain of Myosin )
674	Singleton1750	IPR001388( Synaptobrevin )|Cellular Component: integral to membrane (GO:0016021), Biological Process: vesicle-mediated transport (GO:0016192)
675	Singleton1751	IPR001478( PDZ/DHR/GLGF )|Molecular Function: protein binding (GO:0005515)
676	Singleton1752	IPR000182( GCN5-related N-acetyltransferase (GNAT) domain )|Molecular Function: N-acetyltransferase activity (GO:0008080), Biological Process: metabolic process (GO:0008152)::IPR016181( Acyl-CoA N-acyltransferase )
677	Singleton1753	IPR001628( Zinc finger, nuclear hormone receptor-type )|Molecular Function: sequence-specific DNA binding transcription factor activity (GO:0003700), Cellular Component: nucleus (GO:0005634), Biological Process: regulation of transcription, DNA-dependent (GO:0006355), Molecular Function
678	Singleton1755	IPR001395( Aldo/keto reductase )|Molecular Function: oxidoreductase activity (GO:0016491), Biological Process: oxidation-reduction process (GO:0055114)::IPR018170( Aldo/keto reductase, conserved site )|Molecular Function: oxidoreductase activity (GO:0016491), Biological Process: oxidation-reduction process (GO:0055114)::IPR020471( Aldo/keto reductase subgroup )|Molecular Function: oxidoreductase …
679	Singleton1759	IPR016061( Prolyl-tRNA synthetase, class II, C-terminal )|Molecular Function: nucleotide binding (GO:0000166), Molecular Function: proline-tRNA ligase activity (GO:0004827), Molecular Function: ATP binding (GO:0005524), Cellular ComponentIPR017449( Prolyl-tRNA synthetase, class II )|Molecular Function: nucleotide binding (GO:0000166), Molecular Function: proline-tRNA ligase activity (GO:0004827),…
680	Singleton175	IPR003033( SCP2 sterol-binding domain )|Molecular Function: sterol binding (GO:0032934)
681	Singleton1762	IPR000245( ATPase, V0 complex, proteolipid subunit C )|Molecular Function: hydrogen ion transmembrane transporter activity (GO:0015078), Biological Process: ATP hydrolysis coupled proton transport (GO:0015991), Cellular Component: proton-transporting V-type ATPase, V0 domain (GO:0033179)IPR002379( ATPase, F0/V0 complex, subunit C )|Molecular Function: hydrogen ion transmembrane transporter activi…
682	Singleton1763	IPR001876( Zinc finger, RanBP2-type )|Cellular Component: intracellular (GO:0005622), Molecular Function: zinc ion binding (GO:0008270)
683	Singleton1766	IPR006186( Serine/threonine-specific protein phosphatase/bis(5-nucleosyl)-tetraphosphatase )|Molecular Function: hydrolase activity (GO:0016787)::::IPR018247( EF-Hand 1, calcium-binding site )IPR018249( EF-HAND 2 )
684	Singleton1769	IPR005683( Mitochondrial outer membrane translocase complex, subunit Tom22 )|Cellular Component: mitochondrial outer membrane (GO:0005741), Biological Process: intracellular protein transport (GO:0006886)
685	Singleton1770	IPR011009( Protein kinase-like domain )|Molecular Function: transferase activity, transferring phosphorus-containing groups (GO:0016772)
686	Singleton1771	IPR013026( Tetratricopeptide repeat-containing )|Molecular Function: protein binding (GO:0005515)
687	Singleton1774	IPR002013( Synaptojanin, N-terminal )|Molecular Function: phosphoric ester hydrolase activity (GO:0042578)::::IPR022158( Inositol phosphatase )
688	Singleton1776	IPR001926( Pyridoxal phosphate-dependent enzyme, beta subunit )|Molecular Function: catalytic activity (GO:0003824), Biological Process: metabolic process (GO:0008152), Molecular Function: pyridoxal phosphate binding (GO:0030170)
689	Singleton1777	IPR008351( JNK MAP kinase )|Molecular Function: MAP kinase activity (GO:0004707), Molecular Function: ATP binding (GO:0005524), Biological Process: protein phosphorylation (GO:0006468)IPR011009( Protein kinase-like domain )|Molecular Function: transferase activity, transferring phosphorus-containing groups (GO:0016772)::::IPR017442( Serine/threonine-protein kinase-like domain )|Molecular Function…
690	Singleton1780	IPR001356( Homeobox )|Molecular Function: sequence-specific DNA binding transcription factor activity (GO:0003700), Biological Process: regulation of transcription, DNA-dependent (GO:0006355), Molecular Function: sequence-specific DNA binding (GO:0043565)IPR009057( Homeodomain-like )|Molecular Function: protein binding (GO:0005515)::::IPR017970( Homeobox, conserved site )|Cellular Component: nucl…
691	Singleton1781	IPR006124( Metalloenzyme )|Molecular Function: catalytic activity (GO:0003824), Molecular Function: metal ion binding (GO:0046872)::IPR011258( BPG-independent PGAM, N-terminal )|Molecular Function: phosphoglycerate mutase activity (GO:0004619), Cellular Component: cytoplasm (GO:0005737), Biological Process: glucose catabolic process (GO:0006007), Molecular FunctionIPR017850( Alkaline-phosphatase-…
692	Singleton1782	IPR000719( Protein kinase, catalytic domain )|Molecular Function: protein kinase activity (GO:0004672), Molecular Function: ATP binding (GO:0005524), Biological Process: protein phosphorylation (GO:0006468)IPR011009( Protein kinase-like domain )|Molecular Function: transferase activity, transferring phosphorus-containing groups (GO:0016772)::::IPR017442( Serine/threonine-protein kinase-like domai…
693	Singleton1787	IPR000504( RNA recognition motif domain )|Molecular Function: nucleic acid binding (GO:0003676)
694	Singleton1788	IPR003422( Ubiquinol-cytochrome C reductase hinge )|Biological Process: mitochondrial electron transport, ubiquinol to cytochrome c (GO:0006122), Molecular Function: ubiquinol-cytochrome-c reductase activity (GO:0008121)::IPR023184( Ubiquinol-cytochrome C reductase hinge domain )
695	Singleton1789	IPR011545( DNA/RNA helicase, DEAD/DEAH box type, N-terminal )|Molecular Function: nucleic acid binding (GO:0003676), Molecular Function: ATP binding (GO:0005524), Molecular Function: ATP-dependent helicase activity (GO:0008026)IPR014001( DEAD-like helicase )
696	Singleton178	IPR000242( Protein-tyrosine phosphatase, receptor/non-receptor type )|Molecular Function: protein tyrosine phosphatase activity (GO:0004725), Biological Process: protein dephosphorylation (GO:0006470)
697	Singleton1790	IPR011701( Major facilitator superfamily )|Cellular Component: integral to membrane (GO:0016021), Biological Process: transmembrane transport (GO:0055085)::IPR016196( Major facilitator superfamily domain, general substrate transporter )IPR020846( Major facilitator superfamily domain )
698	Singleton1799	IPR003781( CoA-binding )|Molecular Function: binding (GO:0005488)::::IPR016102( Succinyl-CoA synthetase-like )
699	Singleton179	IPR000918( Isocitrate lyase/phosphorylmutase )|Molecular Function: catalytic activity (GO:0003824), Biological Process: metabolic process (GO:0008152)::IPR006254( Isocitrate lyase )|Molecular Function: isocitrate lyase activity (GO:0004451), Biological Process: carboxylic acid metabolic process (GO:0019752)::IPR015813( Pyruvate/Phosphoenolpyruvate kinase )|Molecular Function: catalytic activity (…
700	Singleton1800	IPR001128( Cytochrome P450 )|Molecular Function: iron ion binding (GO:0005506), Molecular Function: electron carrier activity (GO:0009055), Molecular Function: oxidoreductase activity, acting on paired donors, with incorporation or reduction of molecular oxygen (GO:0016705), Molecular FunctionIPR002401( Cytochrome P450, E-class, group I )|Molecular Function: iron ion binding (GO:0005506), Molecul…
701	Singleton1801	IPR002189( WASH complex, F-actin capping protein, alpha subunit )|Molecular Function: actin binding (GO:0003779), Cellular Component: F-actin capping protein complex (GO:0008290), Biological Process: actin cytoskeleton organization (GO:0030036)IPR017865( F-actin capping protein, alpha subunit, conserved site )|Molecular Function: actin binding (GO:0003779), Cellular Component: F-actin capping pro…
702	Singleton1803	IPR001104( 3-oxo-5-alpha-steroid 4-dehydrogenase, C-terminal )|Cellular Component: cytoplasm (GO:0005737), Biological Process: lipid metabolic process (GO:0006629), Cellular Component: integral to membrane (GO:0016021), Molecular Function
703	Singleton1805	IPR001440( Tetratricopeptide TPR-1 )|Molecular Function: protein binding (GO:0005515)::::IPR013026( Tetratricopeptide repeat-containing )|Molecular Function: protein binding (GO:0005515)::::IPR019734( Tetratricopeptide repeat )|Molecular Function: protein binding (GO:0005515)
704	Singleton1809	IPR005476( Transketolase, C-terminal )|Molecular Function: catalytic activity (GO:0003824), Biological Process: metabolic process (GO:0008152)::IPR009014( Transketolase, C-terminal/Pyruvate-ferredoxin oxidoreductase, domain II )|Molecular Function: catalytic activity (GO:0003824), Biological Process: metabolic process (GO:0008152)
705	Singleton180	IPR001349( Cytochrome c oxidase, subunit VIa )|Molecular Function: cytochrome-c oxidase activity (GO:0004129), Cellular Component: mitochondrial inner membrane (GO:0005743), Cellular Component: mitochondrial respiratory chain complex IV (GO:0005751)
706	Singleton1810	IPR006652( Kelch repeat type 1 )|Molecular Function: protein binding (GO:0005515)
707	Singleton1811	IPR000342( Regulator of G protein signalling )|Molecular Function: signal transducer activity (GO:0004871)::::IPR016137( Regulator of G protein signalling superfamily )
708	Singleton1813	IPR019145( Mediator complex, subunit Med10 )|Biological Process: regulation of transcription from RNA polymerase II promoter (GO:0006357), Molecular Function: RNA polymerase II transcription mediator activity (GO:0016455), Cellular Component: mediator complex (GO:0016592)
709	Singleton1815	IPR001394( Peptidase C19, ubiquitin carboxyl-terminal hydrolase 2 )|Molecular Function: ubiquitin thiolesterase activity (GO:0004221), Biological Process: ubiquitin-dependent protein catabolic process (GO:0006511)::IPR018200( Peptidase C19, ubiquitin carboxyl-terminal hydrolase 2, conserved site )|Molecular Function: ubiquitin thiolesterase activity (GO:0004221), Biological Process: ubiquitin-dep…
710	Singleton1816	IPR001202( WW/Rsp5/WWP )|Molecular Function: protein binding (GO:0005515)
711	Singleton1818	IPR000504( RNA recognition motif domain )|Molecular Function: nucleic acid binding (GO:0003676)
712	Singleton1819	IPR001912( Ribosomal protein S4/S9, N-terminal )|Cellular Component: intracellular (GO:0005622), Molecular Function: rRNA binding (GO:0019843)::IPR002942( RNA-binding S4 )|Molecular Function: RNA binding (GO:0003723)::::IPR018079( Ribosomal protein S4, conserved site )|Cellular Component: intracellular (GO:0005622), Molecular Function: rRNA binding (GO:0019843)::IPR022801( Ribosomal protein S4/S9…
713	Singleton1823	IPR001436( Alpha crystallin/Heat shock protein )|Biological Process: response to heat (GO:0009408)::::IPR002068( Heat shock protein Hsp20 )IPR008978( HSP20-like chaperone )
714	Singleton1825	IPR003307( eIF4-gamma/eIF5/eIF2-epsilon )|Molecular Function: binding (GO:0005488)::::IPR016024( Armadillo-type fold )|Molecular Function: binding (GO:0005488)
715	Singleton1828	IPR002655( Acyl-CoA oxidase, C-terminal )|Molecular Function: acyl-CoA oxidase activity (GO:0003997), Cellular Component: peroxisome (GO:0005777), Biological Process: fatty acid beta-oxidation (GO:0006635), Biological ProcessIPR009075( Acyl-CoA dehydrogenase/oxidase C-terminal )|Molecular Function: oxidoreductase activity, acting on the CH-CH group of donors (GO:0016627), Biological Process: oxid…
716	Singleton1829	IPR002483( Splicing factor PWI )|Biological Process: mRNA processing (GO:0006397)
717	Singleton1830	IPR003887( Lamino-associated polypeptide 2/emerin )|Cellular Component: nuclear envelope (GO:0005635)::::IPR011015( LEM-like domain )
718	Singleton1832	IPR000237( GRIP )|Molecular Function: protein binding (GO:0005515)
719	Singleton1834	IPR002023( NADH:ubiquinone oxidoreductase, 24kDa subunit )|Molecular Function: oxidoreductase activity (GO:0016491), Molecular Function: NAD binding (GO:0051287), Biological Process: oxidation-reduction process (GO:0055114)IPR012336( Thioredoxin-like fold )
720	Singleton1836	IPR000717( Proteasome component (PCI) domain )|Molecular Function: protein binding (GO:0005515)
721	Singleton1837	IPR001108( Peptidase A22A, presenilin )|Molecular Function: aspartic-type endopeptidase activity (GO:0004190), Cellular Component: integral to membrane (GO:0016021)
722	Singleton183	IPR000597( Ribosomal protein L3 )|Molecular Function: structural constituent of ribosome (GO:0003735), Cellular Component: intracellular (GO:0005622), Cellular Component: ribosome (GO:0005840), Biological ProcessIPR009000( Translation elongation/initiation factor/Ribosomal, beta-barrel )IPR019926( Ribosomal protein L3, conserved site )
723	Singleton1840	IPR000195( Rab-GAP/TBC domain )|Molecular Function: Rab GTPase activator activity (GO:0005097), Cellular Component: intracellular (GO:0005622), Biological Process: regulation of Rab GTPase activity (GO:0032313)
724	Singleton1841	IPR001339( mRNA capping enzyme )|Molecular Function: mRNA guanylyltransferase activity (GO:0004484), Biological Process: mRNA capping (GO:0006370), Biological Process: mRNA processing (GO:0006397)
725	Singleton1842	IPR000504( RNA recognition motif domain )|Molecular Function: nucleic acid binding (GO:0003676)::::IPR023334( REKLES domain )
726	Singleton1844	IPR009038( GOLD )|Biological Process: transport (GO:0006810), Cellular Component: integral to membrane (GO:0016021)
727	Singleton1845	IPR000156( Ran binding protein 1 )|Biological Process: intracellular transport (GO:0046907)
728	Singleton1846	IPR006089( Acyl-CoA dehydrogenase, conserved site )|Molecular Function: acyl-CoA dehydrogenase activity (GO:0003995), Biological Process: oxidation-reduction process (GO:0055114)::IPR006091( Acyl-CoA oxidase/dehydrogenase, central domain )|Molecular Function: acyl-CoA dehydrogenase activity (GO:0003995), Biological Process: oxidation-reduction process (GO:0055114)::IPR006092( Acyl-CoA dehydrogena…
729	Singleton1847	IPR000719( Protein kinase, catalytic domain )|Molecular Function: protein kinase activity (GO:0004672), Molecular Function: ATP binding (GO:0005524), Biological Process: protein phosphorylation (GO:0006468)IPR008271( Serine/threonine-protein kinase, active site )|Molecular Function: protein serine/threonine kinase activity (GO:0004674), Biological Process: protein phosphorylation (GO:0006468)::IP…
730	Singleton1850	IPR001841( Zinc finger, RING-type )|Molecular Function: protein binding (GO:0005515), Molecular Function: zinc ion binding (GO:0008270)::IPR018957( Zinc finger, C3HC4 RING-type )
731	Singleton1851	IPR001452( Src homology-3 domain )|Molecular Function: protein binding (GO:0005515)
732	Singleton1852	IPR005013( Oligosaccharyl transferase complex, subunit Wbp1 )|Molecular Function: dolichyl-diphosphooligosaccharide-protein glycotransferase activity (GO:0004579), Cellular Component: endoplasmic reticulum membrane (GO:0005789), Biological Process: protein N-linked glycosylation via asparagine (GO:0018279)
733	Singleton1855	IPR002130( Peptidyl-prolyl cis-trans isomerase, cyclophilin-type )|Molecular Function: peptidyl-prolyl cis-trans isomerase activity (GO:0003755), Biological Process: protein folding (GO:0006457)::IPR015891( Cyclophilin-like )IPR020892( Peptidyl-prolyl cis-trans isomerase, cyclophilin-type, conserved site )|Molecular Function: peptidyl-prolyl cis-trans isomerase activity (GO:0003755), Biological P…
734	Singleton1856	IPR002666( Reduced folate carrier )|Molecular Function: folic acid binding (GO:0005542), Biological Process: transport (GO:0006810), Molecular Function: reduced folate carrier activity (GO:0008518), Cellular Component
735	Singleton1857	IPR003388( Reticulon )|Cellular Component: endoplasmic reticulum (GO:0005783)
736	Singleton1858	IPR007225( Exocyst complex subunit Sec15-like )|Cellular Component: exocyst (GO:0000145), Biological Process: vesicle docking involved in exocytosis (GO:0006904)
737	Singleton1859	IPR000573( Aconitase A/isopropylmalate dehydratase small subunit, swivel )|Biological Process: metabolic process (GO:0008152)::::IPR015928( Aconitase/3-isopropylmalate dehydratase, swivel )|Biological Process: metabolic process (GO:0008152)::::IPR015936( Homoaconitase/3-isopropylmalate dehydratase, small/large subunit )|Biological Process: cellular amino acid biosynthetic process (GO:0008652), Mo…
738	Singleton185	IPR002085( Alcohol dehydrogenase superfamily, zinc-containing )|Molecular Function: zinc ion binding (GO:0008270), Molecular Function: oxidoreductase activity (GO:0016491), Biological Process: oxidation-reduction process (GO:0055114)IPR013149( Alcohol dehydrogenase, C-terminal )|Molecular Function: zinc ion binding (GO:0008270), Molecular Function: oxidoreductase activity (GO:0016491), Biological…
739	Singleton1861	IPR000504( RNA recognition motif domain )|Molecular Function: nucleic acid binding (GO:0003676)
740	Singleton1864	IPR000719( Protein kinase, catalytic domain )|Molecular Function: protein kinase activity (GO:0004672), Molecular Function: ATP binding (GO:0005524), Biological Process: protein phosphorylation (GO:0006468)IPR008271( Serine/threonine-protein kinase, active site )|Molecular Function: protein serine/threonine kinase activity (GO:0004674), Biological Process: protein phosphorylation (GO:0006468)::IP…
741	Singleton1865	IPR002478( Pseudouridine synthase/archaeosine transglycosylase )|Molecular Function: RNA binding (GO:0003723)::::IPR005155( Ribosome biogenesis factor NIP7-like )IPR015947( Pseudouridine synthase/archaeosine transglycosylase-like )
742	Singleton1866	IPR000629( RNA helicase, ATP-dependent, DEAD-box, conserved site )|Molecular Function: nucleic acid binding (GO:0003676), Molecular Function: ATP binding (GO:0005524), Molecular Function: ATP-dependent helicase activity (GO:0008026)IPR001650( Helicase, C-terminal )|Molecular Function: nucleic acid binding (GO:0003676), Molecular Function: helicase activity (GO:0004386), Molecular Function: ATP bi…
743	Singleton1868	IPR001128( Cytochrome P450 )|Molecular Function: iron ion binding (GO:0005506), Molecular Function: electron carrier activity (GO:0009055), Molecular Function: oxidoreductase activity, acting on paired donors, with incorporation or reduction of molecular oxygen (GO:0016705), Molecular FunctionIPR002402( Cytochrome P450, E-class, group II )|Molecular Function: monooxygenase activity (GO:0004497), …
744	Singleton186	IPR008849( Synaphin )|Biological Process: neurotransmitter transport (GO:0006836), Molecular Function: syntaxin binding (GO:0019905)
745	Singleton1872	IPR002524( Cation efflux protein )|Biological Process: cation transport (GO:0006812), Molecular Function: cation transmembrane transporter activity (GO:0008324), Cellular Component: integral to membrane (GO:0016021), Biological Process
746	Singleton1873	IPR006109( Glycerol-3-phosphate dehydrogenase, NAD-dependent, C-terminal )|Biological Process: carbohydrate metabolic process (GO:0005975), Molecular Function: oxidoreductase activity, acting on CH-OH group of donors (GO:0016614), Biological Process: oxidation-reduction process (GO:0055114)IPR006168( Glycerol-3-phosphate dehydrogenase, NAD-dependent )|Molecular Function: glycerol-3-phosphate dehy…
747	Singleton1874	IPR000086( NUDIX hydrolase domain )|Molecular Function: hydrolase activity (GO:0016787)::::IPR015797( NUDIX hydrolase domain-like )|Molecular Function: hydrolase activity (GO:0016787)
748	Singleton1876	IPR000425( Major intrinsic protein )|Molecular Function: transporter activity (GO:0005215), Biological Process: transport (GO:0006810), Cellular Component: membrane (GO:0016020)IPR023271( Aquaporin-like )
749	Singleton1877	IPR007122( Gelsolin )|Molecular Function: actin binding (GO:0003779)
750	Singleton1878	IPR003961( Fibronectin, type III )|Molecular Function: protein binding (GO:0005515)::::IPR007110( Immunoglobulin-like )|Molecular Function: protein binding (GO:0005515)::::IPR008957( Fibronectin type III domain )IPR013098( Immunoglobulin I-set )
751	Singleton1879	IPR001199( Cytochrome b5 )|Molecular Function: heme binding (GO:0020037)
752	Singleton1880	IPR000569( HECT )|Cellular Component: intracellular (GO:0005622), Biological Process: protein modification process (GO:0006464), Molecular Function: acid-amino acid ligase activity (GO:0016881)
753	Singleton1881	IPR001576( Phosphoglycerate kinase )|Molecular Function: phosphoglycerate kinase activity (GO:0004618), Biological Process: glycolysis (GO:0006096)
754	Singleton1885	IPR000727( Target SNARE coiled-coil domain )|Molecular Function: protein binding (GO:0005515)::::IPR006012( Syntaxin/epimorphin, conserved site )|Molecular Function: SNAP receptor activity (GO:0005484), Biological Process: intracellular protein transport (GO:0006886), Cellular Component: membrane (GO:0016020)IPR010989( t-SNARE )|Cellular Component: membrane (GO:0016020), Biological Process: vesic…
755	Singleton1887	IPR002486( Nematode cuticle collagen, N-terminal )|Molecular Function: structural constituent of cuticle (GO:0042302)
756	Singleton1888	IPR016180( Ribosomal protein L10e/L16 )|Molecular Function: structural constituent of ribosome (GO:0003735), Cellular Component: ribosome (GO:0005840), Biological Process: translation (GO:0006412)IPR018255( Ribosomal protein L10e, conserved site )|Molecular Function: structural constituent of ribosome (GO:0003735), Cellular Component: intracellular (GO:0005622), Cellular Component: ribosome (GO:0…
757	Singleton1889	IPR000511( Cytochrome c/c1 haem-lyase )|Molecular Function: holocytochrome-c synthase activity (GO:0004408), Cellular Component: mitochondrion (GO:0005739)
758	Singleton188	IPR000597( Ribosomal protein L3 )|Molecular Function: structural constituent of ribosome (GO:0003735), Cellular Component: intracellular (GO:0005622), Cellular Component: ribosome (GO:0005840), Biological ProcessIPR009000( Translation elongation/initiation factor/Ribosomal, beta-barrel )IPR019926( Ribosomal protein L3, conserved site )
759	Singleton1890	IPR004274( NLI interacting factor )|Molecular Function: protein binding (GO:0005515)::::IPR023214( HAD-like domain )
760	Singleton1892	IPR004364( Aminoacyl-tRNA synthetase, class II (D/K/N) )|Molecular Function: nucleotide binding (GO:0000166), Molecular Function: aminoacyl-tRNA ligase activity (GO:0004812), Molecular Function: ATP binding (GO:0005524), Cellular ComponentIPR004365( Nucleic acid binding, OB-fold, tRNA/helicase-type )|Molecular Function: nucleic acid binding (GO:0003676)::::IPR006195( Aminoacyl-tRNA synthetase, cl…
761	Singleton1893	IPR002293( Amino acid/polyamine transporter I )|Biological Process: amino acid transmembrane transport (GO:0003333), Molecular Function: amino acid transmembrane transporter activity (GO:0015171), Cellular Component: membrane (GO:0016020)IPR004841( Amino acid permease domain )|Biological Process: transport (GO:0006810), Cellular Component: membrane (GO:0016020), Biological Process: transmembrane …
762	Singleton1894	IPR001045( Spermine synthase )|Molecular Function: catalytic activity (GO:0003824)
763	Singleton1899	IPR004827( Basic-leucine zipper (bZIP) transcription factor )|Molecular Function: sequence-specific DNA binding transcription factor activity (GO:0003700), Biological Process: regulation of transcription, DNA-dependent (GO:0006355), Molecular Function: sequence-specific DNA binding (GO:0043565)IPR011700( Basic leucine zipper )|Molecular Function: sequence-specific DNA binding transcription factor…
764	Singleton189	IPR016024( Armadillo-type fold )|Molecular Function: binding (GO:0005488)
765	Singleton1901	IPR004014( ATPase, P-type cation-transporter, N-terminal )|Biological Process: ATP biosynthetic process (GO:0006754), Biological Process: cation transport (GO:0006812), Molecular Function: ATPase activity, coupled to transmembrane movement of ions, phosphorylative mechanism (GO:0015662), Cellular ComponentIPR008250( ATPase, P-type, ATPase-associated domain )|Molecular Function: nucleotide binding…
766	Singleton1904	IPR000591( DEP domain )|Biological Process: intracellular signal transduction (GO:0035556)::::IPR015898( G-protein gamma domain )|Molecular Function: signal transducer activity (GO:0004871), Cellular Component: heterotrimeric G-protein complex (GO:0005834), Biological Process: G-protein coupled receptor protein signaling pathway (GO:0007186)
767	Singleton1907	IPR001424( Superoxide dismutase, copper/zinc binding )|Biological Process: superoxide metabolic process (GO:0006801), Molecular Function: metal ion binding (GO:0046872), Biological Process: oxidation-reduction process (GO:0055114)IPR018152( Superoxide dismutase, copper/zinc, binding site )
768	Singleton1909	IPR001179( Peptidyl-prolyl cis-trans isomerase, FKBP-type, domain )|Biological Process: protein folding (GO:0006457)::::IPR023566( Peptidyl-prolyl cis-trans isomerase, FKBP-type )
769	Singleton1911	IPR001210( Ribosomal protein S17e )|Molecular Function: structural constituent of ribosome (GO:0003735), Cellular Component: intracellular (GO:0005622), Cellular Component: ribosome (GO:0005840), Biological ProcessIPR018273( Ribosomal protein S17e, conserved site )|Molecular Function: structural constituent of ribosome (GO:0003735), Cellular Component: intracellular (GO:0005622), Cellular Compone…
770	Singleton1912	IPR002423( Chaperonin Cpn60/TCP-1 )|Molecular Function: ATP binding (GO:0005524), Biological Process: cellular protein metabolic process (GO:0044267)::IPR012717( T-complex protein 1, delta subunit )|Molecular Function: ATP binding (GO:0005524), Biological Process: protein folding (GO:0006457), Molecular Function: unfolded protein binding (GO:0051082)
771	Singleton1914	IPR001841( Zinc finger, RING-type )|Molecular Function: protein binding (GO:0005515), Molecular Function: zinc ion binding (GO:0008270)::IPR018957( Zinc finger, C3HC4 RING-type )
772	Singleton1920	IPR008253( Marvel )|Cellular Component: membrane (GO:0016020)::::IPR021128( MARVEL-like domain )
773	Singleton1921	IPR008977( PHM/PNGase F-fold domain )|Molecular Function: catalytic activity (GO:0003824), Biological Process: cellular process (GO:0009987)
774	Singleton1922	IPR002842( ATPase, V1/A1 complex, subunit E )|Biological Process: ATP hydrolysis coupled proton transport (GO:0015991), Cellular Component: proton-transporting two-sector ATPase complex, catalytic domain (GO:0033178), Molecular Function: proton-transporting ATPase activity, rotational mechanism (GO:0046961)
775	Singleton1924	IPR006114( 6-phosphogluconate dehydrogenase, C-terminal )|Molecular Function: phosphogluconate dehydrogenase (decarboxylating) activity (GO:0004616), Biological Process: pentose-phosphate shunt (GO:0006098), Molecular Function: NADP binding (GO:0050661), Biological ProcessIPR008927( 6-phosphogluconate dehydrogenase, C-terminal-like )|Molecular Function: oxidoreductase activity (GO:0016491)
776	Singleton1925	IPR002198( Short-chain dehydrogenase/reductase SDR )|Biological Process: metabolic process (GO:0008152), Molecular Function: oxidoreductase activity (GO:0016491)::IPR002347( Glucose/ribitol dehydrogenase )|Molecular Function: oxidoreductase activity (GO:0016491), Biological Process: oxidation-reduction process (GO:0055114)
777	Singleton1927	IPR000008( C2 calcium-dependent membrane targeting )|Molecular Function: protein binding (GO:0005515)::::IPR001565( Synaptotagmin )|Molecular Function: transporter activity (GO:0005215), Biological Process: transport (GO:0006810), Cellular Component: synaptic vesicle (GO:0008021), Cellular ComponentIPR008973( C2 calcium/lipid-binding domain, CaLB )|Molecular Function: protein binding (GO:0005515)…
778	Singleton1929	IPR002085( Alcohol dehydrogenase superfamily, zinc-containing )|Molecular Function: zinc ion binding (GO:0008270), Molecular Function: oxidoreductase activity (GO:0016491), Biological Process: oxidation-reduction process (GO:0055114)IPR011032( GroES-like )IPR013149( Alcohol dehydrogenase, C-terminal )|Molecular Function: zinc ion binding (GO:0008270), Molecular Function: oxidoreductase activity (…
779	Singleton1930	IPR011009( Protein kinase-like domain )|Molecular Function: transferase activity, transferring phosphorus-containing groups (GO:0016772)
780	Singleton1931	IPR005033( YEATS )|Cellular Component: nucleus (GO:0005634), Biological Process: regulation of transcription, DNA-dependent (GO:0006355)::IPR016665( SAS complex, SAS5 subunit/transcription initiation factor IID, subunit 14 )
781	Singleton1932	IPR002073( 3'5'-cyclic nucleotide phosphodiesterase, catalytic domain )|Molecular Function: 3',5'-cyclic-nucleotide phosphodiesterase activity (GO:0004114), Biological Process: signal transduction (GO:0007165)::IPR023088( 3'5'-cyclic nucleotide phosphodiesterase )|Molecular Function: phosphoric diester hydrolase activity (GO:0008081)::::IPR023174( 3'5'-cyclic nucleotide phosphodiesterase, conserv…
782	Singleton1934	IPR015590( Aldehyde dehydrogenase domain )|Biological Process: metabolic process (GO:0008152), Molecular Function: oxidoreductase activity (GO:0016491), Biological Process: oxidation-reduction process (GO:0055114)IPR016160( Aldehyde dehydrogenase, conserved site )|Biological Process: metabolic process (GO:0008152), Molecular Function: oxidoreductase activity (GO:0016491), Biological Process: oxid…
783	Singleton1935	IPR000719( Protein kinase, catalytic domain )|Molecular Function: protein kinase activity (GO:0004672), Molecular Function: ATP binding (GO:0005524), Biological Process: protein phosphorylation (GO:0006468)IPR008271( Serine/threonine-protein kinase, active site )|Molecular Function: protein serine/threonine kinase activity (GO:0004674), Biological Process: protein phosphorylation (GO:0006468)::IP…
784	Singleton1936	IPR002369( Integrin beta subunit, N-terminal )|Molecular Function: receptor activity (GO:0004872), Molecular Function: binding (GO:0005488), Biological Process: cell adhesion (GO:0007155), Biological ProcessIPR015812( Integrin beta subunit )|Molecular Function: receptor activity (GO:0004872), Molecular Function: binding (GO:0005488), Biological Process: cell adhesion (GO:0007155), Biological Proc…
785	Singleton1940	IPR004839( Aminotransferase, class I/classII )|Biological Process: biosynthetic process (GO:0009058), Molecular Function: transferase activity, transferring nitrogenous groups (GO:0016769), Molecular Function: pyridoxal phosphate binding (GO:0030170)IPR015424( Pyridoxal phosphate-dependent transferase, major domain )
786	Singleton1943	IPR001365( Adenosine/AMP deaminase )|Biological Process: purine ribonucleoside monophosphate biosynthetic process (GO:0009168), Molecular Function: deaminase activity (GO:0019239)::IPR006650( Adenosine/AMP deaminase active site )|Biological Process: purine ribonucleoside monophosphate biosynthetic process (GO:0009168), Molecular Function: deaminase activity (GO:0019239)
787	Singleton1944	IPR001199( Cytochrome b5 )|Molecular Function: heme binding (GO:0020037)::::IPR018506( Cytochrome b5, heme-binding site )|Molecular Function: heme binding (GO:0020037)
788	Singleton1946	IPR000988( Ribosomal protein L24e )|Molecular Function: structural constituent of ribosome (GO:0003735), Cellular Component: ribosome (GO:0005840), Biological Process: translation (GO:0006412)
789	Singleton1947	IPR000719( Protein kinase, catalytic domain )|Molecular Function: protein kinase activity (GO:0004672), Molecular Function: ATP binding (GO:0005524), Biological Process: protein phosphorylation (GO:0006468)IPR011009( Protein kinase-like domain )|Molecular Function: transferase activity, transferring phosphorus-containing groups (GO:0016772)::::IPR017442( Serine/threonine-protein kinase-like domai…
790	Singleton1949	IPR000169( Peptidase, cysteine peptidase active site )|Molecular Function: cysteine-type endopeptidase activity (GO:0004197), Biological Process: proteolysis (GO:0006508)::IPR000668( Peptidase C1A, papain C-terminal )|Biological Process: proteolysis (GO:0006508), Molecular Function: cysteine-type peptidase activity (GO:0008234)::IPR013128( Peptidase C1A, papain )|Molecular Function: cysteine-type…
791	Singleton1950	IPR005809( Succinyl-CoA synthetase, beta subunit )|Molecular Function: catalytic activity (GO:0003824), Biological Process: metabolic process (GO:0008152)::IPR013650( ATP-grasp fold, succinyl-CoA synthetase-type )IPR016102( Succinyl-CoA synthetase-like )
792	Singleton1951	IPR001648( Ribosomal protein S18 )|Molecular Function: structural constituent of ribosome (GO:0003735), Cellular Component: intracellular (GO:0005622), Cellular Component: ribosome (GO:0005840), Biological Process
793	Singleton1952	IPR002544( FMRFamide-related peptide )|Biological Process: neuropeptide signaling pathway (GO:0007218)
794	Singleton1954	IPR005828( General substrate transporter )|Cellular Component: integral to membrane (GO:0016021), Molecular Function: transmembrane transporter activity (GO:0022857), Biological Process: transmembrane transport (GO:0055085)
795	Singleton1955	IPR006109( Glycerol-3-phosphate dehydrogenase, NAD-dependent, C-terminal )|Biological Process: carbohydrate metabolic process (GO:0005975), Molecular Function: oxidoreductase activity, acting on CH-OH group of donors (GO:0016614), Biological Process: oxidation-reduction process (GO:0055114)IPR006168( Glycerol-3-phosphate dehydrogenase, NAD-dependent )|Molecular Function: glycerol-3-phosphate dehy…
796	Singleton1958	IPR003020( Bicarbonate transporter, eukaryotic )|Molecular Function: inorganic anion exchanger activity (GO:0005452), Biological Process: anion transport (GO:0006820), Cellular Component: membrane (GO:0016020)IPR011531( Bicarbonate transporter, C-terminal )|Biological Process: anion transport (GO:0006820), Cellular Component: integral to membrane (GO:0016021)
797	Singleton1959	IPR006822( Coatomer, epsilon subunit )|Molecular Function: structural molecule activity (GO:0005198), Biological Process: retrograde vesicle-mediated transport, Golgi to ER (GO:0006890), Cellular Component: COPI vesicle coat (GO:0030126)
798	Singleton195	IPR001806( Ras GTPase )|Molecular Function: GTP binding (GO:0005525), Biological Process: small GTPase mediated signal transduction (GO:0007264)::IPR013753( Ras )IPR020851( Small GTPase )
799	Singleton1960	IPR003961( Fibronectin, type III )|Molecular Function: protein binding (GO:0005515)::::IPR008957( Fibronectin type III domain )
800	Singleton1963	IPR001084( Tubulin-binding Tau protein )|Biological Process: negative regulation of microtubule depolymerization (GO:0007026)
801	Singleton1964	IPR008688( ATPase, F0 complex, subunit B, mitochondrial )|Cellular Component: mitochondrial proton-transporting ATP synthase complex, coupling factor F(o) (GO:0000276), Molecular Function: hydrogen ion transmembrane transporter activity (GO:0015078), Biological Process: ATP synthesis coupled proton transport (GO:0015986)IPR013837( ATPase, F0 complex subunit B, mitochondrial, metazoa )|Cellular Co…
802	Singleton1967	IPR003608( MIR )|Cellular Component: membrane (GO:0016020)::::IPR013333( Ryanodine receptor )IPR014821( Inositol 1,4,5-trisphosphate/ryanodine receptor )IPR015925( Ryanodine receptor-related )IPR016093( MIR motif )|Cellular Component: membrane (GO:0016020)
803	Singleton1969	IPR010893( Hydrogenase-1 expression HyaE )IPR012336( Thioredoxin-like fold )IPR017936( Thioredoxin-like )|Biological Process: cell redox homeostasis (GO:0045454)
804	Singleton196	IPR002735( Translation initiation factor IF2/IF5 )|Molecular Function: translation initiation factor activity (GO:0003743), Biological Process: translational initiation (GO:0006413)::IPR003307( eIF4-gamma/eIF5/eIF2-epsilon )|Molecular Function: binding (GO:0005488)::::IPR016024( Armadillo-type fold )|Molecular Function: binding (GO:0005488)::::IPR016189( Translation initiation factor IF2/IF5, N-t…
805	Singleton1970	IPR015904( Sulphide quinone-reductase )|Molecular Function: oxidoreductase activity (GO:0016491), Biological Process: oxidation-reduction process (GO:0055114)::IPR023753( Pyridine nucleotide-disulphide oxidoreductase, )
806	Singleton1975	IPR006338( Thioredoxin/glutathione reductase selenoprotein )|Molecular Function: thioredoxin-disulfide reductase activity (GO:0004791), Molecular Function: oxidoreductase activity, acting on a sulfur group of donors, NAD or NADP as acceptor (GO:0016668), Biological Process: cell redox homeostasis (GO:0045454), Molecular Function
807	Singleton1978	IPR002423( Chaperonin Cpn60/TCP-1 )|Molecular Function: ATP binding (GO:0005524), Biological Process: cellular protein metabolic process (GO:0044267)::IPR012717( T-complex protein 1, delta subunit )|Molecular Function: ATP binding (GO:0005524), Biological Process: protein folding (GO:0006457), Molecular Function: unfolded protein binding (GO:0051082)
808	Singleton1979	IPR006773( 26S proteasome complex ubiquitin receptor, subunit Rpn13 )|Cellular Component: nucleus (GO:0005634), Cellular Component: cytoplasm (GO:0005737)
809	Singleton197	IPR000834( Peptidase M14, carboxypeptidase A )|Molecular Function: metallocarboxypeptidase activity (GO:0004181), Biological Process: proteolysis (GO:0006508), Molecular Function: zinc ion binding (GO:0008270)
810	Singleton1980	IPR001518( Argininosuccinate synthase )|Molecular Function: argininosuccinate synthase activity (GO:0004055), Molecular Function: ATP binding (GO:0005524), Biological Process: arginine biosynthetic process (GO:0006526)
811	Singleton1994	IPR005475( Transketolase-like, pyrimidine-binding domain )IPR011603( 2-oxoglutarate dehydrogenase, E1 component )|Molecular Function: oxoglutarate dehydrogenase (succinyl-transferring) activity (GO:0004591), Biological Process: glycolysis (GO:0006096), Molecular Function: thiamine pyrophosphate binding (GO:0030976)
812	Singleton1997	IPR000924( Glutamyl/glutaminyl-tRNA synthetase, class Ic )|Molecular Function: nucleotide binding (GO:0000166), Molecular Function: ATP binding (GO:0005524), Cellular Component: cytoplasm (GO:0005737), Biological ProcessIPR007639( Glutaminyl-tRNA synthetase, class Ic, non-specific RNA-binding domain, N-terminal )|Molecular Function: nucleotide binding (GO:0000166), Molecular Function: aminoacyl-t…
813	Singleton199	IPR006885( NADH dehydrogenase ubiquinone Fe-S protein 4, mitochondrial )|Cellular Component: mitochondrial inner membrane (GO:0005743), Molecular Function: oxidoreductase activity, acting on NADH or NADPH (GO:0016651), Biological Process: electron transport chain (GO:0022900)
814	Singleton19	IPR012315( Klarsicht/ANC-1/syne-1 homology )|Molecular Function: actin binding (GO:0003779), Cellular Component: integral to membrane (GO:0016021)
815	Singleton2000	IPR001440( Tetratricopeptide TPR-1 )|Molecular Function: protein binding (GO:0005515)::::IPR002151( Kinesin light chain )|Molecular Function: microtubule motor activity (GO:0003777), Cellular Component: kinesin complex (GO:0005871)::IPR013026( Tetratricopeptide repeat-containing )|Molecular Function: protein binding (GO:0005515)
816	Singleton2001	IPR004841( Amino acid permease domain )|Biological Process: transport (GO:0006810), Cellular Component: membrane (GO:0016020), Biological Process: transmembrane transport (GO:0055085)
817	Singleton2004	IPR002655( Acyl-CoA oxidase, C-terminal )|Molecular Function: acyl-CoA oxidase activity (GO:0003997), Cellular Component: peroxisome (GO:0005777), Biological Process: fatty acid beta-oxidation (GO:0006635), Biological ProcessIPR009075( Acyl-CoA dehydrogenase/oxidase C-terminal )|Molecular Function: oxidoreductase activity, acting on the CH-CH group of donors (GO:0016627), Biological Process: oxid…
818	Singleton2006	IPR001631( DNA topoisomerase I, C-terminal )|Molecular Function: DNA binding (GO:0003677), Molecular Function: DNA topoisomerase type I activity (GO:0003917), Cellular Component: chromosome (GO:0005694), Biological ProcessIPR008336( DNA topoisomerase I, DNA binding, eukaryotic-type )|Molecular Function: DNA binding (GO:0003677), Molecular Function: DNA topoisomerase type I activity (GO:0003917), …
819	Singleton2007	IPR012255( Electron transfer flavoprotein, beta subunit )|Molecular Function: electron carrier activity (GO:0009055)::::IPR014730( Electron transfer flavoprotein, alpha/beta-subunit, N-terminal )
820	Singleton2010	IPR001781( Zinc finger, LIM-type )|Molecular Function: zinc ion binding (GO:0008270)
821	Singleton2011	IPR001971( Ribosomal protein S11 )|Molecular Function: structural constituent of ribosome (GO:0003735), Cellular Component: intracellular (GO:0005622), Cellular Component: ribosome (GO:0005840), Biological ProcessIPR009025( DNA-directed RNA polymerase, RBP11-like )|Molecular Function: DNA binding (GO:0003677), Molecular Function: DNA-directed RNA polymerase activity (GO:0003899), Biological Proce…
822	Singleton2014	IPR000719( Protein kinase, catalytic domain )|Molecular Function: protein kinase activity (GO:0004672), Molecular Function: ATP binding (GO:0005524), Biological Process: protein phosphorylation (GO:0006468)IPR008271( Serine/threonine-protein kinase, active site )|Molecular Function: protein serine/threonine kinase activity (GO:0004674), Biological Process: protein phosphorylation (GO:0006468)::IP…
823	Singleton2016	IPR017923( Transcription factor IIS, N-terminal )|Molecular Function: DNA binding (GO:0003677), Cellular Component: nucleus (GO:0005634), Biological Process: transcription, DNA-dependent (GO:0006351), Molecular Function
824	Singleton2017	IPR008632( Nematode fatty acid retinoid binding )|Molecular Function: lipid binding (GO:0008289)
825	Singleton201	IPR001534( Transthyretin-like )|Cellular Component: extracellular space (GO:0005615)
826	Singleton2021	IPR007188( Arp2/3 complex, 34kDa subunit p34-Arc )|Cellular Component: cytoskeleton (GO:0005856), Biological Process: regulation of actin filament polymerization (GO:0030833)
827	Singleton2022	IPR010280( (Uracil-5)-methyltransferase )|Biological Process: RNA processing (GO:0006396), Molecular Function: RNA methyltransferase activity (GO:0008173)
828	Singleton2023	IPR002198( Short-chain dehydrogenase/reductase SDR )|Biological Process: metabolic process (GO:0008152), Molecular Function: oxidoreductase activity (GO:0016491)::IPR002347( Glucose/ribitol dehydrogenase )|Molecular Function: oxidoreductase activity (GO:0016491), Biological Process: oxidation-reduction process (GO:0055114)::IPR020904( Short-chain dehydrogenase/reductase, conserved site )|Molecula…
829	Singleton2025	IPR000834( Peptidase M14, carboxypeptidase A )|Molecular Function: metallocarboxypeptidase activity (GO:0004181), Biological Process: proteolysis (GO:0006508), Molecular Function: zinc ion binding (GO:0008270)IPR002085( Alcohol dehydrogenase superfamily, zinc-containing )|Molecular Function: zinc ion binding (GO:0008270), Molecular Function: oxidoreductase activity (GO:0016491), Biological Proces…
830	Singleton2030	IPR000679( Zinc finger, GATA-type )|Molecular Function: sequence-specific DNA binding transcription factor activity (GO:0003700), Biological Process: regulation of transcription, DNA-dependent (GO:0006355), Molecular Function: zinc ion binding (GO:0008270), Molecular Function
831	Singleton2031	IPR006029( Neurotransmitter-gated ion-channel transmembrane domain )|Biological Process: ion transport (GO:0006811), Cellular Component: membrane (GO:0016020)::IPR006201( Neurotransmitter-gated ion-channel )|Biological Process: ion transport (GO:0006811), Cellular Component: integral to membrane (GO:0016021)
832	Singleton2032	IPR004160( Translation elongation factor EFTu/EF1A, C-terminal )|Molecular Function: GTP binding (GO:0005525)::::IPR004161( Translation elongation factor EFTu/EF1A, domain 2 )|Molecular Function: GTP binding (GO:0005525)::::IPR009000( Translation elongation/initiation factor/Ribosomal, beta-barrel )IPR009001( Translation elongation factor EF1A/initiation factor IF2gamma, C-terminal )
833	Singleton2036	IPR000242( Protein-tyrosine phosphatase, receptor/non-receptor type )|Molecular Function: protein tyrosine phosphatase activity (GO:0004725), Biological Process: protein dephosphorylation (GO:0006470)
834	Singleton2038	IPR006201( Neurotransmitter-gated ion-channel )|Biological Process: ion transport (GO:0006811), Cellular Component: integral to membrane (GO:0016021)
835	Singleton203	IPR004000( Actin-like )IPR004001( Actin, conserved site )|Molecular Function: ATP binding (GO:0005524)
836	Singleton2042	IPR003702( Acetyl-CoA hydrolase/transferase )|Molecular Function: catalytic activity (GO:0003824), Biological Process: acetyl-CoA metabolic process (GO:0006084)
837	Singleton2043	IPR001478( PDZ/DHR/GLGF )|Molecular Function: protein binding (GO:0005515)
838	Singleton2046	IPR002085( Alcohol dehydrogenase superfamily, zinc-containing )|Molecular Function: zinc ion binding (GO:0008270), Molecular Function: oxidoreductase activity (GO:0016491), Biological Process: oxidation-reduction process (GO:0055114)IPR011032( GroES-like )IPR013149( Alcohol dehydrogenase, C-terminal )|Molecular Function: zinc ion binding (GO:0008270), Molecular Function: oxidoreductase activity (…
839	Singleton2047	IPR002938( Monooxygenase, FAD-binding )|Molecular Function: monooxygenase activity (GO:0004497), Biological Process: oxidation-reduction process (GO:0055114)
840	Singleton2049	IPR000182( GCN5-related N-acetyltransferase (GNAT) domain )|Molecular Function: N-acetyltransferase activity (GO:0008080), Biological Process: metabolic process (GO:0008152)::IPR016181( Acyl-CoA N-acyltransferase )
841	Singleton2051	IPR002110( Ankyrin repeat )|Molecular Function: protein binding (GO:0005515)::::IPR020683( Ankyrin repeat-containing domain )
842	Singleton2056	IPR006692( Coatomer, WD associated region )|Molecular Function: structural molecule activity (GO:0005198), Biological Process: intracellular protein transport (GO:0006886), Biological Process: vesicle-mediated transport (GO:0016192), Cellular Component
843	Singleton2062	IPR001593( Ribosomal protein S3Ae )|Molecular Function: structural constituent of ribosome (GO:0003735), Cellular Component: intracellular (GO:0005622), Cellular Component: ribosome (GO:0005840), Biological ProcessIPR018281( Ribosomal protein S3Ae, conserved site )|Molecular Function: structural constituent of ribosome (GO:0003735), Cellular Component: intracellular (GO:0005622), Cellular Compone…
844	Singleton2064	IPR013538( Activator of Hsp90 ATPase homologue 1-like )|Biological Process: response to stress (GO:0006950)::::IPR015310( Activator of Hsp90 ATPase, N-terminal )|Molecular Function: ATPase activator activity (GO:0001671), Cellular Component: cytoplasm (GO:0005737), Molecular Function: chaperone binding (GO:0051087)
845	Singleton2066	IPR001580( Calreticulin/calnexin )|Molecular Function: calcium ion binding (GO:0005509)::::IPR008985( Concanavalin A-like lectin/glucanase )IPR009033( Calreticulin/calnexin, P )|Molecular Function: calcium ion binding (GO:0005509), Cellular Component: endoplasmic reticulum (GO:0005783), Biological Process: protein folding (GO:0006457), Molecular FunctionIPR018124( Calreticulin/calnexin, conserved…
846	Singleton2068	IPR001609( Myosin head, motor domain )|Molecular Function: motor activity (GO:0003774), Molecular Function: ATP binding (GO:0005524), Cellular Component: myosin complex (GO:0016459)IPR015650( Heavy chain of Myosin )
847	Singleton2071	IPR006692( Coatomer, WD associated region )|Molecular Function: structural molecule activity (GO:0005198), Biological Process: intracellular protein transport (GO:0006886), Biological Process: vesicle-mediated transport (GO:0016192), Cellular Component
848	Singleton2073	IPR011046( WD40 repeat-like-containing domain )|Molecular Function: protein binding (GO:0005515)::::IPR017986( WD40-repeat-containing domain )|Molecular Function: protein binding (GO:0005515)::::IPR019781( WD40 repeat, subgroup )IPR019782( WD40 repeat 2 )
849	Singleton2074	IPR008952( Tetraspanin, EC2 domain )|Cellular Component: integral to membrane (GO:0016021)::::IPR018499( Tetraspanin )|Cellular Component: integral to membrane (GO:0016021)
850	Singleton207	IPR000217( Tubulin )|Molecular Function: GTP binding (GO:0005525), Cellular Component: microtubule (GO:0005874), Biological Process: microtubule-based process (GO:0007017)IPR002452( Alpha tubulin )|Molecular Function: structural molecule activity (GO:0005198), Molecular Function: GTP binding (GO:0005525), Cellular Component: microtubule (GO:0005874), Biological ProcessIPR003008( Tubulin/FtsZ, GTP…
851	Singleton2081	IPR004095( TGS )IPR012676( TGS-like )IPR012947( Threonyl/alanyl tRNA synthetase, SAD )|Molecular Function: ATP binding (GO:0005524), Cellular Component: cytoplasm (GO:0005737), Biological Process: translation (GO:0006412), Molecular FunctionIPR018163( Threonyl/alanyl tRNA synthetase, class II-like, putative editing domain )|Molecular Function: nucleotide binding (GO:0000166)
852	Singleton2082	IPR012336( Thioredoxin-like fold )IPR013766( Thioredoxin domain )|Biological Process: cell redox homeostasis (GO:0045454)
853	Singleton2085	IPR000719( Protein kinase, catalytic domain )|Molecular Function: protein kinase activity (GO:0004672), Molecular Function: ATP binding (GO:0005524), Biological Process: protein phosphorylation (GO:0006468)IPR001245( Serine-threonine/tyrosine-protein kinase )|Molecular Function: protein kinase activity (GO:0004672), Biological Process: protein phosphorylation (GO:0006468)::IPR011009( Protein kina…
854	Singleton2091	IPR012338( Beta-lactamase/transpeptidase-like )IPR015868( Glutaminase )|Molecular Function: glutaminase activity (GO:0004359), Biological Process: glutamine metabolic process (GO:0006541)
855	Singleton2095	IPR001436( Alpha crystallin/Heat shock protein )|Biological Process: response to heat (GO:0009408)::::IPR002068( Heat shock protein Hsp20 )IPR008978( HSP20-like chaperone )
856	Singleton2096	IPR000744( NSF attachment protein )|Biological Process: intracellular protein transport (GO:0006886)
857	Singleton2099	IPR000818( TEA/ATTS )|Molecular Function: sequence-specific DNA binding transcription factor activity (GO:0003700), Cellular Component: nucleus (GO:0005634), Biological Process: regulation of transcription, DNA-dependent (GO:0006355)
858	Singleton209	IPR011046( WD40 repeat-like-containing domain )|Molecular Function: protein binding (GO:0005515)::::IPR017986( WD40-repeat-containing domain )|Molecular Function: protein binding (GO:0005515)::::IPR019775( WD40 repeat, conserved site )IPR019781( WD40 repeat, subgroup )IPR019782( WD40 repeat 2 )IPR020472( G-protein beta WD-40 repeat )
859	Singleton20	IPR000169( Peptidase, cysteine peptidase active site )|Molecular Function: cysteine-type endopeptidase activity (GO:0004197), Biological Process: proteolysis (GO:0006508)::IPR000668( Peptidase C1A, papain C-terminal )|Biological Process: proteolysis (GO:0006508), Molecular Function: cysteine-type peptidase activity (GO:0008234)::IPR013128( Peptidase C1A, papain )|Molecular Function: cysteine-type…
860	Singleton2101	IPR008467( Dynein 1 light intermediate chain )|Molecular Function: motor activity (GO:0003774)::::IPR022780( Dynein family light intermediate chain )
861	Singleton2103	IPR007087( Zinc finger, C2H2-type )|Cellular Component: intracellular (GO:0005622), Molecular Function: zinc ion binding (GO:0008270)
862	Singleton2104	IPR009080( Aminoacyl-tRNA synthetase, class 1a, anticodon-binding )|Molecular Function: nucleotide binding (GO:0000166), Molecular Function: aminoacyl-tRNA ligase activity (GO:0004812), Molecular Function: ATP binding (GO:0005524), Cellular ComponentIPR015803( Cysteinyl-tRNA synthetase, class Ia )|Molecular Function: nucleotide binding (GO:0000166), Molecular Function: cysteine-tRNA ligase activi…
863	Singleton2105	IPR004160( Translation elongation factor EFTu/EF1A, C-terminal )|Molecular Function: GTP binding (GO:0005525)::::IPR004161( Translation elongation factor EFTu/EF1A, domain 2 )|Molecular Function: GTP binding (GO:0005525)::::IPR004541( Translation elongation factor EFTu/EF1A, bacterial/organelle )|Molecular Function: translation elongation factor activity (GO:0003746), Molecular Function: GTP bind…
864	Singleton2108	IPR002691( LIM binding protein )|Molecular Function: transcription cofactor activity (GO:0003712), Cellular Component: nucleus (GO:0005634), Biological Process: multicellular organismal development (GO:0007275)
865	Singleton210	IPR000701( Succinate dehydrogenase/Fumarate reductase, transmembrane subunit )|Molecular Function: oxidoreductase activity, acting on the CH-CH group of donors (GO:0016627)
866	Singleton2112	IPR000340( Dual specificity phosphatase, catalytic domain )|Biological Process: protein dephosphorylation (GO:0006470), Molecular Function: protein tyrosine/serine/threonine phosphatase activity (GO:0008138)::IPR000387( Protein-tyrosine/Dual-specificity phosphatase )|Biological Process: dephosphorylation (GO:0016311), Molecular Function: phosphatase activity (GO:0016791)::IPR020417( Dual specific…
867	Singleton211	IPR011046( WD40 repeat-like-containing domain )|Molecular Function: protein binding (GO:0005515)::::IPR017986( WD40-repeat-containing domain )|Molecular Function: protein binding (GO:0005515)::::IPR019775( WD40 repeat, conserved site )IPR019781( WD40 repeat, subgroup )IPR019782( WD40 repeat 2 )IPR020472( G-protein beta WD-40 repeat )
868	Singleton2121	IPR018164( Alanyl-tRNA synthetase, class IIc, N-terminal )|Molecular Function: nucleotide binding (GO:0000166), Molecular Function: alanine-tRNA ligase activity (GO:0004813), Molecular Function: ATP binding (GO:0005524), Cellular ComponentIPR018165( Alanyl-tRNA synthetase, class IIc, core domain )|Molecular Function: nucleic acid binding (GO:0003676), Molecular Function: alanine-tRNA ligase activ…
869	Singleton2124	IPR006746( 26S proteasome non-ATPase regulatory subunit Rpn12 )|Cellular Component: proteasome regulatory particle (GO:0005838), Biological Process: proteolysis (GO:0006508)::IPR019280( COP9 signalosome, subunit CSN8 )
870	Singleton212	IPR001478( PDZ/DHR/GLGF )|Molecular Function: protein binding (GO:0005515)
871	Singleton2132	IPR004202( Cytochrome c oxidase subunit VIIc )|Molecular Function: cytochrome-c oxidase activity (GO:0004129)::::IPR023284( Cytochrome c oxidase, subunit VIIc domain )
872	Singleton2133	IPR015590( Aldehyde dehydrogenase domain )|Biological Process: metabolic process (GO:0008152), Molecular Function: oxidoreductase activity (GO:0016491), Biological Process: oxidation-reduction process (GO:0055114)IPR016161( Aldehyde/histidinol dehydrogenase )|Biological Process: metabolic process (GO:0008152), Molecular Function: oxidoreductase activity (GO:0016491), Biological Process: oxidation…
873	Singleton2134	IPR006828( 5-AMP-activated protein kinase, beta subunit, interaction domain )|Molecular Function: protein binding (GO:0005515)
874	Singleton2136	IPR005708( Homogentisate 1,2-dioxygenase )|Molecular Function: homogentisate 1,2-dioxygenase activity (GO:0004411), Biological Process: L-phenylalanine catabolic process (GO:0006559), Biological Process: tyrosine metabolic process (GO:0006570), Biological ProcessIPR011051( Cupin, RmlC-type )
875	Singleton2139	IPR015224( Talin, central )|Cellular Component: ruffle (GO:0001726), Molecular Function: structural constituent of cytoskeleton (GO:0005200), Cellular Component: focal adhesion (GO:0005925), Biological ProcessIPR015710( Talin-related )
876	Singleton213	IPR000554( Ribosomal protein S7e )|Molecular Function: structural constituent of ribosome (GO:0003735), Cellular Component: intracellular (GO:0005622), Cellular Component: ribosome (GO:0005840), Biological Process
877	Singleton2141	IPR013026( Tetratricopeptide repeat-containing )|Molecular Function: protein binding (GO:0005515)::::IPR019734( Tetratricopeptide repeat )|Molecular Function: protein binding (GO:0005515)
878	Singleton2146	IPR001209( Ribosomal protein S14 )|Molecular Function: structural constituent of ribosome (GO:0003735), Cellular Component: intracellular (GO:0005622), Cellular Component: ribosome (GO:0005840), Biological Process
879	Singleton2147	IPR001436( Alpha crystallin/Heat shock protein )|Biological Process: response to heat (GO:0009408)::::IPR002068( Heat shock protein Hsp20 )IPR008978( HSP20-like chaperone )
880	Singleton2148	IPR000504( RNA recognition motif domain )|Molecular Function: nucleic acid binding (GO:0003676)
881	Singleton2149	IPR003957( Transcription factor, CBFA/NFYB, DNA topoisomerase )|Molecular Function: DNA binding (GO:0003677)::::IPR003958( Transcription factor CBF/NF-Y/archaeal histone )|Cellular Component: intracellular (GO:0005622), Molecular Function: sequence-specific DNA binding (GO:0043565)::IPR009072( Histone-fold )|Molecular Function: DNA binding (GO:0003677)
882	Singleton214	IPR004000( Actin-like )IPR004001( Actin, conserved site )|Molecular Function: ATP binding (GO:0005524)::::IPR020902( Actin/actin-like conserved site )
883	Singleton2152	IPR002928( Myosin tail )|Molecular Function: motor activity (GO:0003774), Cellular Component: myosin complex (GO:0016459)
884	Singleton215	IPR008146( Glutamine synthetase, catalytic domain )|Molecular Function: glutamate-ammonia ligase activity (GO:0004356), Biological Process: nitrogen compound metabolic process (GO:0006807)::IPR008147( Glutamine synthetase, beta-Grasp )|Molecular Function: glutamate-ammonia ligase activity (GO:0004356), Biological Process: glutamine biosynthetic process (GO:0006542), Biological Process: nitrogen c…
885	Singleton2161	IPR000832( GPCR, family 2, secretin-like )|Molecular Function: G-protein coupled receptor activity (GO:0004930), Biological Process: G-protein coupled receptor protein signaling pathway (GO:0007186), Cellular Component: integral to membrane (GO:0016021)IPR017981( GPCR, family 2-like )|Molecular Function: transmembrane receptor activity (GO:0004888), Biological Process: cell surface receptor linke…
886	Singleton2164	IPR001650( Helicase, C-terminal )|Molecular Function: nucleic acid binding (GO:0003676), Molecular Function: helicase activity (GO:0004386), Molecular Function: ATP binding (GO:0005524)
887	Singleton2165	IPR001628( Zinc finger, nuclear hormone receptor-type )|Molecular Function: sequence-specific DNA binding transcription factor activity (GO:0003700), Cellular Component: nucleus (GO:0005634), Biological Process: regulation of transcription, DNA-dependent (GO:0006355), Molecular Function
888	Singleton2166	IPR011598( Helix-loop-helix DNA-binding )|Cellular Component: nucleus (GO:0005634), Biological Process: regulation of transcription, DNA-dependent (GO:0006355), Molecular Function: transcription regulator activity (GO:0030528)
889	Singleton2169	IPR001736( Phospholipase D/Transphosphatidylase )|Molecular Function: catalytic activity (GO:0003824), Biological Process: metabolic process (GO:0008152)::IPR015679( Phospholipase D )
890	Singleton2171	IPR003164( Clathrin adaptor, alpha-adaptin, appendage, C-terminal subdomain )|Biological Process: intracellular protein transport (GO:0006886), Biological Process: vesicle-mediated transport (GO:0016192), Cellular Component: clathrin adaptor complex (GO:0030131)IPR008152( Clathrin adaptor, alpha/beta/gamma-adaptin, appendage, Ig-like subdomain )|Biological Process: intracellular protein transport…
891	Singleton2176	IPR005013( Oligosaccharyl transferase complex, subunit Wbp1 )|Molecular Function: dolichyl-diphosphooligosaccharide-protein glycotransferase activity (GO:0004579), Cellular Component: endoplasmic reticulum membrane (GO:0005789), Biological Process: protein N-linked glycosylation via asparagine (GO:0018279)
892	Singleton2177	IPR005227( Resolvase, holliday junction-type, YqgF-like )|Cellular Component: cytoplasm (GO:0005737), Biological Process: DNA repair (GO:0006281), Biological Process: DNA recombination (GO:0006310), Biological ProcessIPR009309( Uncharacterised protein family UPF0297 )IPR012337( Ribonuclease H-like )|Molecular Function: nucleic acid binding (GO:0003676)
893	Singleton217	IPR001326( Translation elongation factor EF1B, beta/delta chains, conserved site )|Molecular Function: translation elongation factor activity (GO:0003746), Cellular Component: eukaryotic translation elongation factor 1 complex (GO:0005853), Biological Process: translational elongation (GO:0006414)IPR014038( Translation elongation factor EF1B, beta/delta subunit, guanine nucleotide exchange )|Mole…
894	Singleton2181	IPR002110( Ankyrin repeat )|Molecular Function: protein binding (GO:0005515)::::IPR020683( Ankyrin repeat-containing domain )
895	Singleton2184	IPR001275( DM DNA-binding )|Molecular Function: DNA binding (GO:0003677), Molecular Function: sequence-specific DNA binding transcription factor activity (GO:0003700), Cellular Component: nucleus (GO:0005634), Biological Process
896	Singleton2189	IPR001683( Phox homologous domain )|Molecular Function: protein binding (GO:0005515), Biological Process: cell communication (GO:0007154), Molecular Function: phosphatidylinositol binding (GO:0035091)IPR001736( Phospholipase D/Transphosphatidylase )|Molecular Function: catalytic activity (GO:0003824), Biological Process: metabolic process (GO:0008152)::IPR015679( Phospholipase D )
897	Singleton2190	IPR003439( ABC transporter-like )|Molecular Function: ATP binding (GO:0005524), Molecular Function: ATPase activity (GO:0016887)
898	Singleton2194	IPR011009( Protein kinase-like domain )|Molecular Function: transferase activity, transferring phosphorus-containing groups (GO:0016772)::::IPR017442( Serine/threonine-protein kinase-like domain )|Molecular Function: protein kinase activity (GO:0004672), Molecular Function: ATP binding (GO:0005524), Biological Process: protein phosphorylation (GO:0006468)
899	Singleton2195	IPR001268( NADH:ubiquinone oxidoreductase, 30kDa subunit )|Molecular Function: NADH dehydrogenase (ubiquinone) activity (GO:0008137), Biological Process: oxidation-reduction process (GO:0055114)
900	Singleton2196	IPR000812( Transcription factor TFIIB )|Biological Process: transcription initiation, DNA-dependent (GO:0006352), Biological Process: regulation of transcription, DNA-dependent (GO:0006355), Molecular Function: zinc ion binding (GO:0008270), Molecular FunctionIPR013150( Transcription factor TFIIB, cyclin-related )|Molecular Function: translation initiation factor activity (GO:0003743), Biological…
901	Singleton2198	IPR003121( SWIB/MDM2 domain )|Molecular Function: protein binding (GO:0005515)
902	Singleton2199	IPR003663( Sugar/inositol transporter )|Cellular Component: membrane (GO:0016020), Molecular Function: substrate-specific transmembrane transporter activity (GO:0022891), Biological Process: transmembrane transport (GO:0055085)IPR005828( General substrate transporter )|Cellular Component: integral to membrane (GO:0016021), Molecular Function: transmembrane transporter activity (GO:0022857), Biolo…
903	Singleton2204	IPR003780( Heme A synthase/Protoheme IX farnesyltransferase )|Biological Process: protein complex assembly (GO:0006461), Cellular Component: membrane (GO:0016020)
904	Singleton2205	IPR000195( Rab-GAP/TBC domain )|Molecular Function: Rab GTPase activator activity (GO:0005097), Cellular Component: intracellular (GO:0005622), Biological Process: regulation of Rab GTPase activity (GO:0032313)
905	Singleton2207	IPR000626( Ubiquitin )|Molecular Function: protein binding (GO:0005515)::::IPR019954( Ubiquitin conserved site )IPR019955( Ubiquitin supergroup )IPR019956( Ubiquitin subgroup )
906	Singleton2208	IPR001915( Peptidase M48 )|Molecular Function: metalloendopeptidase activity (GO:0004222), Biological Process: proteolysis (GO:0006508), Cellular Component: membrane (GO:0016020)
907	Singleton2209	IPR011046( WD40 repeat-like-containing domain )|Molecular Function: protein binding (GO:0005515)::::IPR017986( WD40-repeat-containing domain )|Molecular Function: protein binding (GO:0005515)::::IPR019775( WD40 repeat, conserved site )IPR019781( WD40 repeat, subgroup )IPR019782( WD40 repeat 2 )
908	Singleton220	IPR007863( Peptidase M16, C-terminal )|Molecular Function: metalloendopeptidase activity (GO:0004222), Biological Process: proteolysis (GO:0006508), Molecular Function: zinc ion binding (GO:0008270)IPR011249( Metalloenzyme, LuxS/M16 peptidase-like, metal-binding )|Molecular Function: catalytic activity (GO:0003824), Molecular Function: metal ion binding (GO:0046872)
909	Singleton2215	IPR000504( RNA recognition motif domain )|Molecular Function: nucleic acid binding (GO:0003676)
910	Singleton2216	IPR001715( Calponin homology domain )|Molecular Function: protein binding (GO:0005515)
911	Singleton221	IPR002347( Glucose/ribitol dehydrogenase )|Molecular Function: oxidoreductase activity (GO:0016491), Biological Process: oxidation-reduction process (GO:0055114)
912	Singleton2220	IPR005828( General substrate transporter )|Cellular Component: integral to membrane (GO:0016021), Molecular Function: transmembrane transporter activity (GO:0022857), Biological Process: transmembrane transport (GO:0055085)IPR016196( Major facilitator superfamily domain, general substrate transporter )
913	Singleton2221	IPR005828( General substrate transporter )|Cellular Component: integral to membrane (GO:0016021), Molecular Function: transmembrane transporter activity (GO:0022857), Biological Process: transmembrane transport (GO:0055085)IPR016196( Major facilitator superfamily domain, general substrate transporter )
914	Singleton2226	IPR000108( Neutrophil cytosol factor 2 p67phox )IPR001452( Src homology-3 domain )|Molecular Function: protein binding (GO:0005515)::::IPR011511( Variant SH3 )
915	Singleton2227	IPR003020( Bicarbonate transporter, eukaryotic )|Molecular Function: inorganic anion exchanger activity (GO:0005452), Biological Process: anion transport (GO:0006820), Cellular Component: membrane (GO:0016020)IPR011531( Bicarbonate transporter, C-terminal )|Biological Process: anion transport (GO:0006820), Cellular Component: integral to membrane (GO:0016021)
916	Singleton2229	IPR001611( Leucine-rich repeat )|Molecular Function: protein binding (GO:0005515)
917	Singleton222	IPR004203( Cytochrome c oxidase subunit IV )|Molecular Function: cytochrome-c oxidase activity (GO:0004129)::::IPR013288( Cytochrome c oxidase subunit IV, subgroup )
918	Singleton2231	IPR004045( Glutathione S-transferase, N-terminal )|Molecular Function: protein binding (GO:0005515)::::IPR012336( Thioredoxin-like fold )
919	Singleton2234	IPR002198( Short-chain dehydrogenase/reductase SDR )|Biological Process: metabolic process (GO:0008152), Molecular Function: oxidoreductase activity (GO:0016491)
920	Singleton2237	IPR002017( Spectrin repeat )|Molecular Function: protein binding (GO:0005515)
921	Singleton2238	IPR000704( Casein kinase II, regulatory subunit )|Cellular Component: protein kinase CK2 complex (GO:0005956), Molecular Function: protein kinase regulator activity (GO:0019887)
922	Singleton2240	IPR003959( ATPase, AAA-type, core )|Molecular Function: ATP binding (GO:0005524)::::IPR003960( ATPase, AAA-type, conserved site )|Molecular Function: ATP binding (GO:0005524)
923	Singleton2241	IPR000719( Protein kinase, catalytic domain )|Molecular Function: protein kinase activity (GO:0004672), Molecular Function: ATP binding (GO:0005524), Biological Process: protein phosphorylation (GO:0006468)IPR000980( SH2 motif )|Molecular Function: protein binding (GO:0005515)::::IPR001245( Serine-threonine/tyrosine-protein kinase )|Molecular Function: protein kinase activity (GO:0004672), Biolog…
924	Singleton2243	IPR001023( Heat shock protein Hsp70 )|Molecular Function: ATP binding (GO:0005524)::::IPR013126( Heat shock protein 70 )IPR018181( Heat shock protein 70, conserved site )
925	Singleton224	IPR004000( Actin-like )IPR004001( Actin, conserved site )|Molecular Function: ATP binding (GO:0005524)::::IPR020902( Actin/actin-like conserved site )
926	Singleton2250	IPR006900( Sec23/Sec24, helical domain )|Biological Process: intracellular protein transport (GO:0006886), Biological Process: ER to Golgi vesicle-mediated transport (GO:0006888), Cellular Component: COPII vesicle coat (GO:0030127)IPR012990( Sec23/Sec24 beta-sandwich )
927	Singleton2252	IPR008689( ATPase, F0 complex, subunit D, mitochondrial )|Cellular Component: mitochondrial proton-transporting ATP synthase complex, coupling factor F(o) (GO:0000276), Molecular Function: hydrogen ion transmembrane transporter activity (GO:0015078), Biological Process: ATP synthesis coupled proton transport (GO:0015986)
928	Singleton2257	IPR000719( Protein kinase, catalytic domain )|Molecular Function: protein kinase activity (GO:0004672), Molecular Function: ATP binding (GO:0005524), Biological Process: protein phosphorylation (GO:0006468)IPR001245( Serine-threonine/tyrosine-protein kinase )|Molecular Function: protein kinase activity (GO:0004672), Biological Process: protein phosphorylation (GO:0006468)::IPR011009( Protein kina…
929	Singleton2259	IPR002073( 3'5'-cyclic nucleotide phosphodiesterase, catalytic domain )|Molecular Function: 3',5'-cyclic-nucleotide phosphodiesterase activity (GO:0004114), Biological Process: signal transduction (GO:0007165)::IPR023088( 3'5'-cyclic nucleotide phosphodiesterase )|Molecular Function: phosphoric diester hydrolase activity (GO:0008081)
930	Singleton225	IPR003959( ATPase, AAA-type, core )|Molecular Function: ATP binding (GO:0005524)
931	Singleton2262	IPR004240( Nonaspanin (TM9SF) )|Cellular Component: integral to membrane (GO:0016021)
932	Singleton2263	IPR004364( Aminoacyl-tRNA synthetase, class II (D/K/N) )|Molecular Function: nucleotide binding (GO:0000166), Molecular Function: aminoacyl-tRNA ligase activity (GO:0004812), Molecular Function: ATP binding (GO:0005524), Cellular ComponentIPR004365( Nucleic acid binding, OB-fold, tRNA/helicase-type )|Molecular Function: nucleic acid binding (GO:0003676)::::IPR016027( Nucleic acid-binding, OB-fold…
933	Singleton2265	IPR001442( Collagen IV, non-collagenous )|Molecular Function: extracellular matrix structural constituent (GO:0005201), Cellular Component: collagen (GO:0005581)::IPR008160( Collagen triple helix repeat )
934	Singleton2267	IPR002198( Short-chain dehydrogenase/reductase SDR )|Biological Process: metabolic process (GO:0008152), Molecular Function: oxidoreductase activity (GO:0016491)::IPR002347( Glucose/ribitol dehydrogenase )|Molecular Function: oxidoreductase activity (GO:0016491), Biological Process: oxidation-reduction process (GO:0055114)::IPR020904( Short-chain dehydrogenase/reductase, conserved site )|Molecula…
935	Singleton2268	IPR001917( Aminotransferase, class-II, pyridoxal-phosphate binding site )|Biological Process: metabolic process (GO:0008152), Molecular Function: transferase activity (GO:0016740)::IPR004839( Aminotransferase, class I/classII )|Biological Process: biosynthetic process (GO:0009058), Molecular Function: transferase activity, transferring nitrogenous groups (GO:0016769), Molecular Function: pyridoxa…
936	Singleton226	IPR001563( Peptidase S10, serine carboxypeptidase )|Molecular Function: serine-type carboxypeptidase activity (GO:0004185), Biological Process: proteolysis (GO:0006508)::IPR018202( Peptidase S10, serine carboxypeptidase, active site )|Molecular Function: serine-type carboxypeptidase activity (GO:0004185), Biological Process: proteolysis (GO:0006508)
937	Singleton2271	IPR000217( Tubulin )|Molecular Function: GTP binding (GO:0005525), Cellular Component: microtubule (GO:0005874), Biological Process: microtubule-based process (GO:0007017)IPR002452( Alpha tubulin )|Molecular Function: structural molecule activity (GO:0005198), Molecular Function: GTP binding (GO:0005525), Cellular Component: microtubule (GO:0005874), Biological ProcessIPR008280( Tubulin/FtsZ, C-t…
938	Singleton2273	IPR002423( Chaperonin Cpn60/TCP-1 )|Molecular Function: ATP binding (GO:0005524), Biological Process: cellular protein metabolic process (GO:0044267)::IPR012715( T-complex protein 1, alpha subunit )|Molecular Function: ATP binding (GO:0005524), Biological Process: protein folding (GO:0006457), Molecular Function: unfolded protein binding (GO:0051082)
939	Singleton2274	IPR001810( F-box domain, cyclin-like )|Molecular Function: protein binding (GO:0005515)::::IPR022364( F-box domain, Skp2-like )
940	Singleton2275	IPR006687( Small GTPase SAR1-type )|Molecular Function: GTP binding (GO:0005525), Cellular Component: intracellular (GO:0005622), Biological Process: intracellular protein transport (GO:0006886)IPR006689( ARF/SAR superfamily )|Molecular Function: GTP binding (GO:0005525)
941	Singleton2276	IPR002014( VHS )|Biological Process: intracellular protein transport (GO:0006886)::::IPR008942( ENTH/VHS )
942	Singleton2277	IPR016024( Armadillo-type fold )|Molecular Function: binding (GO:0005488)
943	Singleton2279	IPR003166( Transcription factor TFIIE beta subunit, DNA-binding domain )|Molecular Function: RNA polymerase II transcription factor activity (GO:0003702), Cellular Component: transcription factor TFIIE complex (GO:0005673), Biological Process: transcription initiation from RNA polymerase II promoter (GO:0006367)
944	Singleton227	IPR001199( Cytochrome b5 )|Molecular Function: heme binding (GO:0020037)::::IPR018506( Cytochrome b5, heme-binding site )|Molecular Function: heme binding (GO:0020037)
945	Singleton2280	IPR001715( Calponin homology domain )|Molecular Function: protein binding (GO:0005515)
946	Singleton2282	IPR001440( Tetratricopeptide TPR-1 )|Molecular Function: protein binding (GO:0005515)::::IPR013026( Tetratricopeptide repeat-containing )|Molecular Function: protein binding (GO:0005515)::::IPR019734( Tetratricopeptide repeat )|Molecular Function: protein binding (GO:0005515)
947	Singleton2283	IPR008895( YL1 nuclear )|Molecular Function: DNA binding (GO:0003677), Molecular Function: sequence-specific DNA binding transcription factor activity (GO:0003700), Cellular Component: nucleus (GO:0005634), Biological Process
948	Singleton2286	IPR001611( Leucine-rich repeat )|Molecular Function: protein binding (GO:0005515)
949	Singleton2287	IPR000953( Chromo domain/shadow )|Cellular Component: nucleus (GO:0005634)::::IPR016197( Chromo domain-like )IPR023780( Chromo domain )
950	Singleton2293	IPR004854( Ubiquitin fusion degradation protein UFD1 )|Biological Process: ubiquitin-dependent protein catabolic process (GO:0006511)
951	Singleton2295	IPR002558( I/LWEQ )|Molecular Function: actin binding (GO:0003779)
952	Singleton2297	IPR003121( SWIB/MDM2 domain )|Molecular Function: protein binding (GO:0005515)
953	Singleton2298	IPR000542( Acyltransferase ChoActase/COT/CPT )|Molecular Function: acyltransferase activity (GO:0008415)
954	Singleton22	IPR007369( Peptidase A22B, signal peptide peptidase )|Molecular Function: aspartic-type endopeptidase activity (GO:0004190), Cellular Component: integral to membrane (GO:0016021)
955	Singleton2301	IPR000996( Clathrin light chain )|Molecular Function: structural molecule activity (GO:0005198), Biological Process: intracellular protein transport (GO:0006886), Biological Process: vesicle-mediated transport (GO:0016192), Cellular Component
956	Singleton2302	IPR002347( Glucose/ribitol dehydrogenase )|Molecular Function: oxidoreductase activity (GO:0016491), Biological Process: oxidation-reduction process (GO:0055114)
957	Singleton2304	IPR004877( Cytochrome b561, eukaryote )|Cellular Component: integral to membrane (GO:0016021)::::IPR006593( Cytochrome b561/ferric reductase transmembrane )
958	Singleton2310	IPR000465( XPA )|Molecular Function: damaged DNA binding (GO:0003684), Cellular Component: nucleus (GO:0005634), Biological Process: nucleotide-excision repair (GO:0006289)IPR009061( DNA binding domain, putative )|Molecular Function: nucleotide binding (GO:0000166)::::IPR022656( XPA C- terminal )
959	Singleton2316	IPR001373( Cullin, N-terminal )|Biological Process: ubiquitin-dependent protein catabolic process (GO:0006511), Cellular Component: cullin-RING ubiquitin ligase complex (GO:0031461), Molecular Function: ubiquitin protein ligase binding (GO:0031625)IPR016158( Cullin homology )|Biological Process: ubiquitin-dependent protein catabolic process (GO:0006511), Cellular Component: cullin-RING ubiquitin …
960	Singleton2318	IPR001054( Adenylyl cyclase class-3/4/guanylyl cyclase )|Biological Process: cyclic nucleotide biosynthetic process (GO:0009190), Molecular Function: phosphorus-oxygen lyase activity (GO:0016849), Biological Process: intracellular signal transduction (GO:0035556)IPR018297( Adenylyl cyclase class-3/4/guanylyl cyclase, conserved site )|Biological Process: cyclic nucleotide biosynthetic process (GO:…
961	Singleton231	IPR001393( Calsequestrin )|Molecular Function: calcium ion binding (GO:0005509)::::IPR012336( Thioredoxin-like fold )
962	Singleton2322	IPR011710( Coatomer, beta subunit, C-terminal )|Molecular Function: structural molecule activity (GO:0005198), Biological Process: intracellular protein transport (GO:0006886), Biological Process: vesicle-mediated transport (GO:0016192), Cellular Component
963	Singleton2327	IPR001656( Pseudouridine synthase, TruD )|Biological Process: pseudouridine synthesis (GO:0001522), Molecular Function: RNA binding (GO:0003723), Biological Process: RNA modification (GO:0009451), Molecular FunctionIPR011760( Pseudouridine synthase, TruD, insertion domain )|Biological Process: pseudouridine synthesis (GO:0001522), Molecular Function: RNA binding (GO:0003723), Biological Process: …
964	Singleton2328	IPR007010( Poly(A) polymerase, RNA-binding domain )|Molecular Function: RNA binding (GO:0003723), Molecular Function: polynucleotide adenylyltransferase activity (GO:0004652), Cellular Component: nucleus (GO:0005634), Biological ProcessIPR007012( Poly(A) polymerase, central domain )|Molecular Function: polynucleotide adenylyltransferase activity (GO:0004652), Biological Process: transcription, DN…
965	Singleton2329	IPR008195( Ribosomal protein L34Ae )|Molecular Function: structural constituent of ribosome (GO:0003735), Cellular Component: intracellular (GO:0005622), Cellular Component: ribosome (GO:0005840), Biological ProcessIPR018065( Ribosomal protein L34e, conserved site )
966	Singleton2330	IPR000744( NSF attachment protein )|Biological Process: intracellular protein transport (GO:0006886)
967	Singleton2331	IPR000860( Tetrapyrrole biosynthesis, hydroxymethylbilane synthase )|Molecular Function: hydroxymethylbilane synthase activity (GO:0004418), Biological Process: tetrapyrrole biosynthetic process (GO:0033014)::IPR022417( Porphobilinogen deaminase, N-terminal )|Biological Process: tetrapyrrole biosynthetic process (GO:0033014)::::IPR022418( Porphobilinogen deaminase, C-terminal domain )|Biological …
968	Singleton2332	IPR007087( Zinc finger, C2H2-type )|Cellular Component: intracellular (GO:0005622), Molecular Function: zinc ion binding (GO:0008270)
969	Singleton2335	IPR000764( Uridine kinase )|Molecular Function: ATP binding (GO:0005524), Molecular Function: phosphotransferase activity, alcohol group as acceptor (GO:0016773)::IPR006083( Phosphoribulokinase/uridine kinase )|Molecular Function: ATP binding (GO:0005524), Biological Process: metabolic process (GO:0008152), Molecular Function: kinase activity (GO:0016301)
970	Singleton2343	IPR001971( Ribosomal protein S11 )|Molecular Function: structural constituent of ribosome (GO:0003735), Cellular Component: intracellular (GO:0005622), Cellular Component: ribosome (GO:0005840), Biological Process
971	Singleton2344	IPR000626( Ubiquitin )|Molecular Function: protein binding (GO:0005515)::::IPR019955( Ubiquitin supergroup )
972	Singleton2345	IPR000851( Ribosomal protein S5 )|Molecular Function: structural constituent of ribosome (GO:0003735), Cellular Component: intracellular (GO:0005622), Cellular Component: ribosome (GO:0005840), Biological ProcessIPR005324( Ribosomal protein S5, C-terminal )|Molecular Function: structural constituent of ribosome (GO:0003735), Cellular Component: intracellular (GO:0005622), Cellular Component: ribo…
973	Singleton234	IPR000629( RNA helicase, ATP-dependent, DEAD-box, conserved site )|Molecular Function: nucleic acid binding (GO:0003676), Molecular Function: ATP binding (GO:0005524), Molecular Function: ATP-dependent helicase activity (GO:0008026)IPR011545( DNA/RNA helicase, DEAD/DEAH box type, N-terminal )|Molecular Function: nucleic acid binding (GO:0003676), Molecular Function: ATP binding (GO:0005524), Mole…
974	Singleton2350	IPR002553( Clathrin/coatomer adaptor, adaptin-like, N-terminal )|Biological Process: intracellular protein transport (GO:0006886), Biological Process: vesicle-mediated transport (GO:0016192), Cellular Component: membrane coat (GO:0030117)IPR013041( Clathrin/coatomer adaptor, adaptin-like, appendage, Ig-like subdomain )|Biological Process: intracellular protein transport (GO:0006886), Biological P…
975	Singleton2354	IPR011650( Peptidase M20, dimerisation )|Molecular Function: hydrolase activity (GO:0016787)
976	Singleton235	IPR001841( Zinc finger, RING-type )|Molecular Function: protein binding (GO:0005515), Molecular Function: zinc ion binding (GO:0008270)::IPR018957( Zinc finger, C3HC4 RING-type )
977	Singleton2361	IPR006562( HSA )IPR006576( BRK domain )|Molecular Function: protein binding (GO:0005515), Molecular Function: hydrolase activity, acting on acid anhydrides (GO:0016817)::IPR014012( Helicase/SANT-associated, DNA binding )
978	Singleton2363	IPR020829( Glyceraldehyde 3-phosphate dehydrogenase, catalytic domain )|Molecular Function: oxidoreductase activity, acting on the aldehyde or oxo group of donors, NAD or NADP as acceptor (GO:0016620), Biological Process: oxidation-reduction process (GO:0055114)::IPR020831( Glyceraldehyde/Erythrose phosphate dehydrogenase family )|Molecular Function: oxidoreductase activity, acting on the aldehyd…
979	Singleton2364	IPR000608( Ubiquitin-conjugating enzyme, E2 )|Molecular Function: acid-amino acid ligase activity (GO:0016881)::::IPR016135( Ubiquitin-conjugating enzyme/RWD-like )
980	Singleton2367	IPR000308( 14-3-3 protein )|Molecular Function: protein domain specific binding (GO:0019904)::::IPR023409( 14-3-3 protein, conserved site )IPR023410( 14-3-3 domain )
981	Singleton236	IPR001404( Heat shock protein Hsp90 )|Molecular Function: ATP binding (GO:0005524), Biological Process: protein folding (GO:0006457), Biological Process: response to stress (GO:0006950), Molecular FunctionIPR020568( Ribosomal protein S5 domain 2-type fold )
982	Singleton2375	IPR000834( Peptidase M14, carboxypeptidase A )|Molecular Function: metallocarboxypeptidase activity (GO:0004181), Biological Process: proteolysis (GO:0006508), Molecular Function: zinc ion binding (GO:0008270)
983	Singleton2378	IPR002143( Ribosomal protein L1 )|Molecular Function: RNA binding (GO:0003723), Molecular Function: structural constituent of ribosome (GO:0003735), Biological Process: translation (GO:0006412), Cellular ComponentIPR023674( Ribosomal protein L1, superfamily )|Molecular Function: RNA binding (GO:0003723), Molecular Function: structural constituent of ribosome (GO:0003735), Biological Process: tran…
984	Singleton2382	IPR000299( FERM domain )|Cellular Component: cytoskeleton (GO:0005856)::::IPR000798( Ezrin/radixin/moesin family )|Cellular Component: cytoplasm (GO:0005737), Molecular Function: cytoskeletal protein binding (GO:0008092), Cellular Component: extrinsic to membrane (GO:0019898)IPR008954( Moesin )|Cellular Component: cytoplasm (GO:0005737), Molecular Function: cytoskeletal protein binding (GO:000809…
985	Singleton2383	IPR008162( Inorganic pyrophosphatase )|Molecular Function: magnesium ion binding (GO:0000287), Molecular Function: inorganic diphosphatase activity (GO:0004427), Cellular Component: cytoplasm (GO:0005737), Biological Process
986	Singleton2385	IPR007122( Gelsolin )|Molecular Function: actin binding (GO:0003779)::::IPR007123( Gelsolin domain )
987	Singleton2386	IPR001382( Glycoside hydrolase, family 47 )|Molecular Function: mannosyl-oligosaccharide 1,2-alpha-mannosidase activity (GO:0004571), Molecular Function: calcium ion binding (GO:0005509), Cellular Component: membrane (GO:0016020)
988	Singleton2387	IPR000594( UBA/THIF-type NAD/FAD binding fold )|Molecular Function: catalytic activity (GO:0003824)::::IPR009036( Molybdenum cofactor biosynthesis, MoeB )
989	Singleton2389	IPR000717( Proteasome component (PCI) domain )|Molecular Function: protein binding (GO:0005515)
990	Singleton238	IPR006186( Serine/threonine-specific protein phosphatase/bis(5-nucleosyl)-tetraphosphatase )|Molecular Function: hydrolase activity (GO:0016787)
991	Singleton2390	IPR002685( Glycosyl transferase, family 15 )|Molecular Function: mannosyltransferase activity (GO:0000030), Biological Process: protein glycosylation (GO:0006486), Cellular Component: membrane (GO:0016020)
992	Singleton2391	IPR009637( Transmembrane receptor, eukaryota )|Cellular Component: integral to membrane (GO:0016021)
993	Singleton2392	IPR000163( Prohibitin )|Cellular Component: membrane (GO:0016020)::::IPR001107( Band 7 protein )
994	Singleton2395	IPR000555( Mov34/MPN/PAD-1 )|Molecular Function: protein binding (GO:0005515)
995	Singleton2396	IPR012317( Poly(ADP-ribose) polymerase, catalytic domain )|Molecular Function: NAD+ ADP-ribosyltransferase activity (GO:0003950)
996	Singleton2398	IPR003817( Phosphatidylserine decarboxylase-related )|Molecular Function: phosphatidylserine decarboxylase activity (GO:0004609), Biological Process: phospholipid biosynthetic process (GO:0008654)::IPR005221( Phosphatidylserine decarboxylase )|Molecular Function: phosphatidylserine decarboxylase activity (GO:0004609), Biological Process: phospholipid biosynthetic process (GO:0008654)
997	Singleton2399	IPR000949( ELM2 domain )IPR009057( Homeodomain-like )|Molecular Function: protein binding (GO:0005515)::::IPR017884( SANT, eukarya )
998	Singleton239	IPR000652( Triosephosphate isomerase )|Molecular Function: triose-phosphate isomerase activity (GO:0004807), Biological Process: metabolic process (GO:0008152)
999	Singleton2402	IPR005821( Ion transport )|Molecular Function: ion channel activity (GO:0005216), Biological Process: ion transport (GO:0006811), Cellular Component: membrane (GO:0016020), Biological Process
1000	Singleton2403	IPR007110( Immunoglobulin-like )|Molecular Function: protein binding (GO:0005515)::::IPR013098( Immunoglobulin I-set )
1001	Singleton2407	IPR001650( Helicase, C-terminal )|Molecular Function: nucleic acid binding (GO:0003676), Molecular Function: helicase activity (GO:0004386), Molecular Function: ATP binding (GO:0005524)IPR011545( DNA/RNA helicase, DEAD/DEAH box type, N-terminal )|Molecular Function: nucleic acid binding (GO:0003676), Molecular Function: ATP binding (GO:0005524), Molecular Function: ATP-dependent helicase activity…
1002	Singleton240	IPR001327( Pyridine nucleotide-disulphide oxidoreductase, NAD-binding domain )|Molecular Function: oxidoreductase activity (GO:0016491), Molecular Function: flavin adenine dinucleotide binding (GO:0050660), Biological Process: oxidation-reduction process (GO:0055114)IPR009051( Alpha-helical ferredoxin )|Molecular Function: oxidoreductase activity (GO:0016491), Molecular Function: iron-sulfur clus…
1003	Singleton2410	IPR000910( High mobility group, HMG1/HMG2 )|Molecular Function: DNA binding (GO:0003677)::::IPR009071( High mobility group, superfamily )|Molecular Function: protein binding (GO:0005515)
1004	Singleton2413	IPR002909( Cell surface receptor IPT/TIG )|Molecular Function: protein binding (GO:0005515)::::IPR014756( Immunoglobulin E-set )
1005	Singleton2414	IPR001452( Src homology-3 domain )|Molecular Function: protein binding (GO:0005515)
1006	Singleton2416	IPR000592( Ribosomal protein S27e )|Molecular Function: structural constituent of ribosome (GO:0003735), Cellular Component: intracellular (GO:0005622), Cellular Component: ribosome (GO:0005840), Biological ProcessIPR011332( Ribosomal protein, zinc-binding domain )|Molecular Function: structural constituent of ribosome (GO:0003735), Cellular Component: intracellular (GO:0005622), Cellular Compone…
1007	Singleton2421	IPR000559( Formate-tetrahydrofolate ligase, FTHFS )|Molecular Function: formate-tetrahydrofolate ligase activity (GO:0004329), Molecular Function: ATP binding (GO:0005524), Biological Process: folic acid-containing compound biosynthetic process (GO:0009396)
1008	Singleton2423	IPR000679( Zinc finger, GATA-type )|Molecular Function: sequence-specific DNA binding transcription factor activity (GO:0003700), Biological Process: regulation of transcription, DNA-dependent (GO:0006355), Molecular Function: zinc ion binding (GO:0008270), Molecular Function
1009	Singleton2424	IPR000718( Peptidase M13, neprilysin )|Molecular Function: metalloendopeptidase activity (GO:0004222), Biological Process: proteolysis (GO:0006508)::IPR008753( Peptidase M13 )|Biological Process: proteolysis (GO:0006508), Molecular Function: metallopeptidase activity (GO:0008237)
1010	Singleton2426	IPR001806( Ras GTPase )|Molecular Function: GTP binding (GO:0005525), Biological Process: small GTPase mediated signal transduction (GO:0007264)::IPR013753( Ras )IPR020851( Small GTPase )
1011	Singleton2442	IPR001289( CCAAT-binding transcription factor, subunit B )|Molecular Function: sequence-specific DNA binding transcription factor activity (GO:0003700), Cellular Component: nucleus (GO:0005634), Biological Process: regulation of transcription, DNA-dependent (GO:0006355)
1012	Singleton2447	IPR013216( Methyltransferase type 11 )|Biological Process: metabolic process (GO:0008152), Molecular Function: methyltransferase activity (GO:0008168)
1013	Singleton2448	IPR007110( Immunoglobulin-like )|Molecular Function: protein binding (GO:0005515)::::IPR013098( Immunoglobulin I-set )
1014	Singleton2449	IPR007666( ADP-specific phosphofructokinase/glucokinase )|Biological Process: carbohydrate metabolic process (GO:0005975), Molecular Function: phosphotransferase activity, alcohol group as acceptor (GO:0016773)
1015	Singleton2453	IPR022192( Mitochondrial degradasome RNA helicase subunit C-terminal )|Molecular Function: hydrolase activity, acting on acid anhydrides (GO:0016817)
1016	Singleton2456	IPR000340( Dual specificity phosphatase, catalytic domain )|Biological Process: protein dephosphorylation (GO:0006470), Molecular Function: protein tyrosine/serine/threonine phosphatase activity (GO:0008138)::IPR000387( Protein-tyrosine/Dual-specificity phosphatase )|Biological Process: dephosphorylation (GO:0016311), Molecular Function: phosphatase activity (GO:0016791)::IPR020422( Dual specific…
1017	Singleton2457	IPR000863( Sulfotransferase domain )|Molecular Function: sulfotransferase activity (GO:0008146)
1018	Singleton2459	IPR000704( Casein kinase II, regulatory subunit )|Cellular Component: protein kinase CK2 complex (GO:0005956), Molecular Function: protein kinase regulator activity (GO:0019887)
1019	Singleton245	IPR000558( Histone H2B )|Cellular Component: nucleosome (GO:0000786), Molecular Function: DNA binding (GO:0003677), Cellular Component: nucleus (GO:0005634), Biological ProcessIPR007125( Histone core )|Molecular Function: DNA binding (GO:0003677)::::IPR009072( Histone-fold )|Molecular Function: DNA binding (GO:0003677)
1020	Singleton2460	IPR000608( Ubiquitin-conjugating enzyme, E2 )|Molecular Function: acid-amino acid ligase activity (GO:0016881)::::IPR016135( Ubiquitin-conjugating enzyme/RWD-like )IPR023313( Ubiquitin-conjugating enzyme, active site )
1021	Singleton2461	IPR000690( Zinc finger, C2H2-type matrin )|Molecular Function: nucleic acid binding (GO:0003676), Cellular Component: nucleus (GO:0005634), Molecular Function: zinc ion binding (GO:0008270)
1022	Singleton2462	IPR000873( AMP-dependent synthetase/ligase )|Molecular Function: catalytic activity (GO:0003824), Biological Process: metabolic process (GO:0008152)
1023	Singleton2465	IPR002293( Amino acid/polyamine transporter I )|Biological Process: amino acid transmembrane transport (GO:0003333), Molecular Function: amino acid transmembrane transporter activity (GO:0015171), Cellular Component: membrane (GO:0016020)IPR004841( Amino acid permease domain )|Biological Process: transport (GO:0006810), Cellular Component: membrane (GO:0016020), Biological Process: transmembrane …
1024	Singleton2466	IPR000918( Isocitrate lyase/phosphorylmutase )|Molecular Function: catalytic activity (GO:0003824), Biological Process: metabolic process (GO:0008152)::IPR006254( Isocitrate lyase )|Molecular Function: isocitrate lyase activity (GO:0004451), Biological Process: carboxylic acid metabolic process (GO:0019752)::IPR015813( Pyruvate/Phosphoenolpyruvate kinase )|Molecular Function: catalytic activity (…
1025	Singleton2468	IPR005746( Thioredoxin )|Biological Process: glycerol ether metabolic process (GO:0006662), Molecular Function: electron carrier activity (GO:0009055), Molecular Function: protein disulfide oxidoreductase activity (GO:0015035), Biological ProcessIPR012336( Thioredoxin-like fold )IPR013766( Thioredoxin domain )|Biological Process: cell redox homeostasis (GO:0045454)::::IPR017936( Thioredoxin-like …
1026	Singleton2469	IPR000971( Globin, subset )|Molecular Function: iron ion binding (GO:0005506), Molecular Function: heme binding (GO:0020037)::IPR009050( Globin-like )
1027	Singleton246	IPR000276( GPCR, rhodopsin-like, 7TM )|Biological Process: G-protein coupled receptor protein signaling pathway (GO:0007186), Cellular Component: integral to membrane (GO:0016021)::IPR017452( GPCR, rhodopsin-like superfamily )IPR019173( NADH:ubiquinone oxidoreductase, NDUFB5/SGDH subunit )
1028	Singleton2471	IPR001781( Zinc finger, LIM-type )|Molecular Function: zinc ion binding (GO:0008270)
1029	Singleton2472	IPR000719( Protein kinase, catalytic domain )|Molecular Function: protein kinase activity (GO:0004672), Molecular Function: ATP binding (GO:0005524), Biological Process: protein phosphorylation (GO:0006468)IPR008271( Serine/threonine-protein kinase, active site )|Molecular Function: protein serine/threonine kinase activity (GO:0004674), Biological Process: protein phosphorylation (GO:0006468)::IP…
1030	Singleton2473	IPR007823( Methyltransferase-related )|Molecular Function: methyltransferase activity (GO:0008168)
1031	Singleton2478	IPR001806( Ras GTPase )|Molecular Function: GTP binding (GO:0005525), Biological Process: small GTPase mediated signal transduction (GO:0007264)::IPR013753( Ras )IPR020851( Small GTPase )
1032	Singleton2481	IPR013026( Tetratricopeptide repeat-containing )|Molecular Function: protein binding (GO:0005515)
1033	Singleton2485	IPR002379( ATPase, F0/V0 complex, subunit C )|Molecular Function: hydrogen ion transmembrane transporter activity (GO:0015078), Biological Process: ATP hydrolysis coupled proton transport (GO:0015991), Cellular Component: proton-transporting two-sector ATPase complex, proton-transporting domain (GO:0033177)
1034	Singleton2487	IPR000308( 14-3-3 protein )|Molecular Function: protein domain specific binding (GO:0019904)::::IPR023410( 14-3-3 domain )
1035	Singleton2488	IPR000542( Acyltransferase ChoActase/COT/CPT )|Molecular Function: acyltransferase activity (GO:0008415)
1036	Singleton248	IPR007856( Saposin-like type B, 1 )|Biological Process: lipid metabolic process (GO:0006629)::::IPR008139( Saposin B )IPR011001( Saposin-like )
1037	Singleton2496	IPR000008( C2 calcium-dependent membrane targeting )|Molecular Function: protein binding (GO:0005515)::::IPR008973( C2 calcium/lipid-binding domain, CaLB )|Molecular Function: protein binding (GO:0005515)::::IPR018029( C2 membrane targeting protein )
1038	Singleton249	IPR001865( Ribosomal protein S2 )|Molecular Function: structural constituent of ribosome (GO:0003735), Cellular Component: intracellular (GO:0005622), Cellular Component: ribosome (GO:0005840), Biological ProcessIPR005707( Ribosomal protein S2, eukaryotic/archaeal )|Molecular Function: structural constituent of ribosome (GO:0003735), Biological Process: translation (GO:0006412), Cellular Componen…
1039	Singleton2506	IPR000244( Ribosomal protein L9 )|Molecular Function: structural constituent of ribosome (GO:0003735), Cellular Component: intracellular (GO:0005622), Cellular Component: ribosome (GO:0005840), Biological ProcessIPR009027( Ribosomal protein L9/RNase H1, N-terminal )IPR020070( Ribosomal protein L9, N-terminal )
1040	Singleton2510	IPR000719( Protein kinase, catalytic domain )|Molecular Function: protein kinase activity (GO:0004672), Molecular Function: ATP binding (GO:0005524), Biological Process: protein phosphorylation (GO:0006468)IPR008271( Serine/threonine-protein kinase, active site )|Molecular Function: protein serine/threonine kinase activity (GO:0004674), Biological Process: protein phosphorylation (GO:0006468)::IP…
1041	Singleton2514	IPR002912( Amino acid-binding ACT )|Biological Process: metabolic process (GO:0008152), Molecular Function: amino acid binding (GO:0016597)::IPR019455( Acetolactate synthase, small subunit, C-terminal )
1042	Singleton2515	IPR000719( Protein kinase, catalytic domain )|Molecular Function: protein kinase activity (GO:0004672), Molecular Function: ATP binding (GO:0005524), Biological Process: protein phosphorylation (GO:0006468)IPR008271( Serine/threonine-protein kinase, active site )|Molecular Function: protein serine/threonine kinase activity (GO:0004674), Biological Process: protein phosphorylation (GO:0006468)::IP…
1043	Singleton2516	IPR001650( Helicase, C-terminal )|Molecular Function: nucleic acid binding (GO:0003676), Molecular Function: helicase activity (GO:0004386), Molecular Function: ATP binding (GO:0005524)
1044	Singleton2518	IPR000195( Rab-GAP/TBC domain )|Molecular Function: Rab GTPase activator activity (GO:0005097), Cellular Component: intracellular (GO:0005622), Biological Process: regulation of Rab GTPase activity (GO:0032313)
1045	Singleton251	IPR000915( Ribosomal protein L6E )|Molecular Function: structural constituent of ribosome (GO:0003735), Cellular Component: intracellular (GO:0005622), Cellular Component: ribosome (GO:0005840), Biological Process
1046	Singleton2522	IPR001623( Heat shock protein DnaJ, N-terminal )|Molecular Function: heat shock protein binding (GO:0031072)::::IPR003095( Heat shock protein DnaJ )|Biological Process: protein folding (GO:0006457), Molecular Function: heat shock protein binding (GO:0031072), Molecular Function: unfolded protein binding (GO:0051082)IPR018253( Heat shock protein DnaJ, conserved site )|Molecular Function: heat shoc…
1047	Singleton2523	IPR001199( Cytochrome b5 )|Molecular Function: heme binding (GO:0020037)::::IPR018506( Cytochrome b5, heme-binding site )|Molecular Function: heme binding (GO:0020037)
1048	Singleton2524	IPR015894( Guanylate-binding protein, N-terminal )|Molecular Function: GTPase activity (GO:0003924), Molecular Function: GTP binding (GO:0005525)
1049	Singleton2527	IPR002155( Thiolase )|Biological Process: metabolic process (GO:0008152), Molecular Function: transferase activity, transferring acyl groups other than amino-acyl groups (GO:0016747)::IPR016039( Thiolase-like )|Molecular Function: catalytic activity (GO:0003824), Biological Process: metabolic process (GO:0008152)::IPR020616( Thiolase, N-terminal )|Biological Process: metabolic process (GO:0008152…
1050	Singleton2528	IPR000903( Myristoyl-CoA:protein N-myristoyltransferase )|Molecular Function: glycylpeptide N-tetradecanoyltransferase activity (GO:0004379), Biological Process: N-terminal protein myristoylation (GO:0006499)::IPR016181( Acyl-CoA N-acyltransferase )IPR022677( Myristoyl-CoA:protein N-myristoyltransferase, C-terminal )|Molecular Function: glycylpeptide N-tetradecanoyltransferase activity (GO:000437…
1051	Singleton252	IPR000915( Ribosomal protein L6E )|Molecular Function: structural constituent of ribosome (GO:0003735), Cellular Component: intracellular (GO:0005622), Cellular Component: ribosome (GO:0005840), Biological ProcessIPR006973( Cwf15/Cwc15 cell cycle control protein )|Biological Process: nuclear mRNA splicing, via spliceosome (GO:0000398), Cellular Component: spliceosomal complex (GO:0005681)
1052	Singleton2530	IPR001199( Cytochrome b5 )|Molecular Function: heme binding (GO:0020037)
1053	Singleton2531	IPR001452( Src homology-3 domain )|Molecular Function: protein binding (GO:0005515)::::IPR011511( Variant SH3 )
1054	Singleton2534	IPR005036( Putative phosphatase regulatory subunit )|Molecular Function: protein binding (GO:0005515)
1055	Singleton2535	IPR001534( Transthyretin-like )|Cellular Component: extracellular space (GO:0005615)
1056	Singleton2540	IPR000719( Protein kinase, catalytic domain )|Molecular Function: protein kinase activity (GO:0004672), Molecular Function: ATP binding (GO:0005524), Biological Process: protein phosphorylation (GO:0006468)IPR008271( Serine/threonine-protein kinase, active site )|Molecular Function: protein serine/threonine kinase activity (GO:0004674), Biological Process: protein phosphorylation (GO:0006468)::IP…
1057	Singleton2542	IPR000504( RNA recognition motif domain )|Molecular Function: nucleic acid binding (GO:0003676)
1058	Singleton2547	IPR006689( ARF/SAR superfamily )|Molecular Function: GTP binding (GO:0005525)
1059	Singleton2549	IPR000175( Sodium:neurotransmitter symporter )|Molecular Function: neurotransmitter:sodium symporter activity (GO:0005328), Biological Process: neurotransmitter transport (GO:0006836), Cellular Component: integral to membrane (GO
1060	Singleton254	IPR002223( Proteinase inhibitor I2, Kunitz metazoa )|Molecular Function: serine-type endopeptidase inhibitor activity (GO:0004867)
1061	Singleton2550	IPR000960( Flavin-containing monooxygenase FMO )|Molecular Function: flavin-containing monooxygenase activity (GO:0004499), Molecular Function: flavin adenine dinucleotide binding (GO:0050660), Molecular Function: NADP binding (GO:0050661), Biological ProcessIPR020946( Flavin-containing monooxygenase-like )|Molecular Function: flavin-containing monooxygenase activity (GO:0004499), Molecular Funct…
1062	Singleton2551	IPR000812( Transcription factor TFIIB )|Biological Process: transcription initiation, DNA-dependent (GO:0006352), Biological Process: regulation of transcription, DNA-dependent (GO:0006355), Molecular Function: zinc ion binding (GO:0008270), Molecular FunctionIPR013150( Transcription factor TFIIB, cyclin-related )|Molecular Function: translation initiation factor activity (GO:0003743), Biological…
1063	Singleton2554	IPR000322( Glycoside hydrolase, family 31 )|Molecular Function: hydrolase activity, hydrolyzing O-glycosyl compounds (GO:0004553), Biological Process: carbohydrate metabolic process (GO:0005975)
1064	Singleton2555	IPR002932( Glutamate synthase, central-C )|Biological Process: glutamate biosynthetic process (GO:0006537), Molecular Function: glutamate synthase activity (GO:0015930)
1065	Singleton2558	IPR006090( Acyl-CoA oxidase/dehydrogenase, type 1 )|Molecular Function: oxidoreductase activity, acting on the CH-CH group of donors (GO:0016627), Biological Process: oxidation-reduction process (GO:0055114)::IPR006091( Acyl-CoA oxidase/dehydrogenase, central domain )|Molecular Function: acyl-CoA dehydrogenase activity (GO:0003995), Biological Process: oxidation-reduction process (GO:0055114)::IP…
1066	Singleton2564	IPR001494( Importin-beta, N-terminal )|Biological Process: intracellular protein transport (GO:0006886), Molecular Function: protein transporter activity (GO:0008565)::IPR013598( Exportin-1/Importin-beta-like )IPR016024( Armadillo-type fold )|Molecular Function: binding (GO:0005488)
1067	Singleton2566	IPR000980( SH2 motif )|Molecular Function: protein binding (GO:0005515)
1068	Singleton2567	IPR001804( Isocitrate/isopropylmalate dehydrogenase )|Molecular Function: magnesium ion binding (GO:0000287), Molecular Function: oxidoreductase activity, acting on the CH-OH group of donors, NAD or NADP as acceptor (GO:0016616), Molecular Function: NAD binding (GO:0051287), Biological ProcessIPR019818( Isocitrate/isopropylmalate dehydrogenase, conserved site )|Molecular Function: magnesium ion b…
1069	Singleton2568	IPR001848( Ribosomal protein S10 )|Molecular Function: structural constituent of ribosome (GO:0003735), Cellular Component: intracellular (GO:0005622), Cellular Component: ribosome (GO:0005840), Biological Process
1070	Singleton2569	IPR000866( Alkyl hydroperoxide reductase subunit C/ Thiol specific antioxidant )|Molecular Function: antioxidant activity (GO:0016209), Molecular Function: oxidoreductase activity (GO:0016491)::IPR012336( Thioredoxin-like fold )IPR017936( Thioredoxin-like )|Biological Process: cell redox homeostasis (GO:0045454)::::IPR019479( Peroxiredoxin, C-terminal )|Molecular Function: peroxiredoxin activity …
1071	Singleton2570	IPR004839( Aminotransferase, class I/classII )|Biological Process: biosynthetic process (GO:0009058), Molecular Function: transferase activity, transferring nitrogenous groups (GO:0016769), Molecular Function: pyridoxal phosphate binding (GO:0030170)IPR015424( Pyridoxal phosphate-dependent transferase, major domain )
1072	Singleton2572	IPR001440( Tetratricopeptide TPR-1 )|Molecular Function: protein binding (GO:0005515)::::IPR001623( Heat shock protein DnaJ, N-terminal )|Molecular Function: heat shock protein binding (GO:0031072)::::IPR003095( Heat shock protein DnaJ )|Biological Process: protein folding (GO:0006457), Molecular Function: heat shock protein binding (GO:0031072), Molecular Function: unfolded protein binding (GO:0…
1073	Singleton2573	IPR001023( Heat shock protein Hsp70 )|Molecular Function: ATP binding (GO:0005524)::::IPR013126( Heat shock protein 70 )
1074	Singleton2574	IPR011546( Peptidase M41, FtsH extracellular )|Molecular Function: metalloendopeptidase activity (GO:0004222), Molecular Function: ATP binding (GO:0005524), Molecular Function: zinc ion binding (GO:0008270), Cellular Component
1075	Singleton2575	IPR005475( Transketolase-like, pyrimidine-binding domain )IPR005476( Transketolase, C-terminal )|Molecular Function: catalytic activity (GO:0003824), Biological Process: metabolic process (GO:0008152)::IPR009014( Transketolase, C-terminal/Pyruvate-ferredoxin oxidoreductase, domain II )|Molecular Function: catalytic activity (GO:0003824), Biological Process: metabolic process (GO:0008152)::IPR0208…
1076	Singleton2588	IPR007225( Exocyst complex subunit Sec15-like )|Cellular Component: exocyst (GO:0000145), Biological Process: vesicle docking involved in exocytosis (GO:0006904)
1077	Singleton2591	IPR002423( Chaperonin Cpn60/TCP-1 )|Molecular Function: ATP binding (GO:0005524), Biological Process: cellular protein metabolic process (GO:0044267)::IPR012722( T-complex protein 1, zeta subunit )|Molecular Function: ATP binding (GO:0005524), Biological Process: protein folding (GO:0006457), Molecular Function: unfolded protein binding (GO:0051082)
1078	Singleton2592	IPR000866( Alkyl hydroperoxide reductase subunit C/ Thiol specific antioxidant )|Molecular Function: antioxidant activity (GO:0016209), Molecular Function: oxidoreductase activity (GO:0016491)::IPR012336( Thioredoxin-like fold )IPR017936( Thioredoxin-like )|Biological Process: cell redox homeostasis (GO:0045454)::::IPR019479( Peroxiredoxin, C-terminal )|Molecular Function: peroxiredoxin activity …
1079	Singleton2593	IPR004327( Phosphotyrosyl phosphatase activator, PTPA )|Molecular Function: phosphatase activator activity (GO:0019211)
1080	Singleton2594	IPR000644( Cystathionine beta-synthase, core )|Molecular Function: protein binding (GO:0005515)::::IPR002550( Domain of unknown function DUF21 )
1081	Singleton2595	IPR005033( YEATS )|Cellular Component: nucleus (GO:0005634), Biological Process: regulation of transcription, DNA-dependent (GO:0006355)
1082	Singleton2597	IPR015360( XPC-binding domain )|Molecular Function: damaged DNA binding (GO:0003684), Biological Process: nucleotide-excision repair (GO:0006289), Biological Process: proteasomal ubiquitin-dependent protein catabolic process (GO:0043161)IPR015940( Ubiquitin-associated/translation elongation factor EF1B, N-terminal, eukaryote )
1083	Singleton2598	IPR011249( Metalloenzyme, LuxS/M16 peptidase-like, metal-binding )|Molecular Function: catalytic activity (GO:0003824), Molecular Function: metal ion binding (GO:0046872)
1084	Singleton259	IPR001813( Ribosomal protein 60S )|Molecular Function: structural constituent of ribosome (GO:0003735), Cellular Component: intracellular (GO:0005622), Cellular Component: ribosome (GO:0005840), Biological ProcessIPR001859( Ribosomal protein P2 )|Molecular Function: structural constituent of ribosome (GO:0003735), Cellular Component: intracellular (GO:0005622), Cellular Component: ribosome (GO:00…
1085	Singleton2604	IPR006089( Acyl-CoA dehydrogenase, conserved site )|Molecular Function: acyl-CoA dehydrogenase activity (GO:0003995), Biological Process: oxidation-reduction process (GO:0055114)::IPR006090( Acyl-CoA oxidase/dehydrogenase, type 1 )|Molecular Function: oxidoreductase activity, acting on the CH-CH group of donors (GO:0016627), Biological Process: oxidation-reduction process (GO:0055114)::IPR006091(…
1086	Singleton2606	IPR000196( Ribosomal protein L19/L19e )|Molecular Function: structural constituent of ribosome (GO:0003735), Cellular Component: intracellular (GO:0005622), Cellular Component: ribosome (GO:0005840), Biological Process
1087	Singleton2607	IPR011046( WD40 repeat-like-containing domain )|Molecular Function: protein binding (GO:0005515)::::IPR017986( WD40-repeat-containing domain )|Molecular Function: protein binding (GO:0005515)::::IPR019781( WD40 repeat, subgroup )IPR019782( WD40 repeat 2 )IPR020472( G-protein beta WD-40 repeat )
1088	Singleton260	IPR006099( Methylmalonyl-CoA mutase, alpha/beta chain, catalytic )|Biological Process: metabolic process (GO:0008152), Molecular Function: intramolecular transferase activity (GO:0016866), Molecular Function: cobalamin binding (GO:0031419)IPR006158( Cobalamin (vitamin B12)-binding )|Molecular Function: cobalamin binding (GO:0031419), Molecular Function: metal ion binding (GO:0046872)::IPR016176( …
1089	Singleton2610	IPR006139( D-isomer specific 2-hydroxyacid dehydrogenase, catalytic domain )|Biological Process: metabolic process (GO:0008152), Molecular Function: oxidoreductase activity, acting on the CH-OH group of donors, NAD or NADP as acceptor (GO:0016616), Molecular Function: NAD binding (GO:0051287)IPR006140( D-isomer specific 2-hydroxyacid dehydrogenase, NAD-binding )|Molecular Function: oxidoreductase…
1090	Singleton2611	IPR004854( Ubiquitin fusion degradation protein UFD1 )|Biological Process: ubiquitin-dependent protein catabolic process (GO:0006511)
1091	Singleton2612	IPR000286( Histone deacetylase superfamily )IPR003084( Histone deacetylase )|Molecular Function: histone deacetylase activity (GO:0004407), Biological Process: histone deacetylation (GO:0016575)::IPR023801( Histone deacetylase domain )
1092	Singleton2615	IPR003439( ABC transporter-like )|Molecular Function: ATP binding (GO:0005524), Molecular Function: ATPase activity (GO:0016887)
1093	Singleton261	IPR009063( Immunoglobulin/albumin-binding )|Biological Process: pathogenesis (GO:0009405)
1094	Singleton2620	IPR001141( Ribosomal protein L27e )|Molecular Function: structural constituent of ribosome (GO:0003735), Cellular Component: intracellular (GO:0005622), Cellular Component: ribosome (GO:0005840), Biological ProcessIPR005824( KOW )
1095	Singleton2628	IPR013091( EGF calcium-binding )IPR018097( EGF-like calcium-binding, conserved site )|Molecular Function: calcium ion binding (GO:0005509)
1096	Singleton2630	IPR000873( AMP-dependent synthetase/ligase )|Molecular Function: catalytic activity (GO:0003824), Biological Process: metabolic process (GO:0008152)
1097	Singleton2632	IPR002813( Arginine biosynthesis protein ArgJ )|Molecular Function: glutamate N-acetyltransferase activity (GO:0004358), Biological Process: arginine biosynthetic process (GO:0006526)::IPR016117( Peptidase S58 DmpA/arginine biosynthesis protein ArgJ )|Molecular Function: acetyl-CoA:L-glutamate N-acetyltransferase activity (GO:0004042), Molecular Function: glutamate N-acetyltransferase activity (G…
1098	Singleton2634	IPR001017( Dehydrogenase, E1 component )|Biological Process: metabolic process (GO:0008152), Molecular Function: oxidoreductase activity, acting on the aldehyde or oxo group of donors, disulfide as acceptor (GO:0016624)
1099	Singleton2635	IPR000836( Phosphoribosyltransferase )|Biological Process: nucleoside metabolic process (GO:0009116)
1100	Singleton2637	IPR000788( Ribonucleotide reductase large subunit, C-terminal )|Molecular Function: ribonucleoside-diphosphate reductase activity (GO:0004748), Cellular Component: ribonucleoside-diphosphate reductase complex (GO:0005971), Biological Process: DNA replication (GO:0006260)
1101	Singleton263	IPR004088( K Homology, type 1 )|Molecular Function: RNA binding (GO:0003723)::::IPR018111( K Homology, type 1, subgroup )|Molecular Function: RNA binding (GO:0003723)
1102	Singleton2640	IPR003386( Lecithin:cholesterol acyltransferase )|Molecular Function: phosphatidylcholine-sterol O-acyltransferase activity (GO:0004607), Biological Process: lipid metabolic process (GO:0006629)
1103	Singleton2643	IPR000175( Sodium:neurotransmitter symporter )|Molecular Function: neurotransmitter:sodium symporter activity (GO:0005328), Biological Process: neurotransmitter transport (GO:0006836), Cellular Component: integral to membrane (GO
1104	Singleton2645	IPR000640( Translation elongation factor EFG/EF2, C-terminal )|Molecular Function: GTP binding (GO:0005525)::::IPR005517( Translation elongation factor EFG/EF2, domain IV )|Molecular Function: GTP binding (GO:0005525)::::IPR009022( Elongation factor G/III/V )IPR020568( Ribosomal protein S5 domain 2-type fold )
1105	Singleton2647	IPR003890( MIF4G-like, type 3 )|Molecular Function: protein binding (GO:0005515), Biological Process: RNA metabolic process (GO:0016070)::IPR016024( Armadillo-type fold )|Molecular Function: binding (GO:0005488)
1106	Singleton2650	IPR004855( Transcription factor IIA, alpha/beta subunit )|Molecular Function: RNA polymerase II transcription factor activity (GO:0003702), Cellular Component: transcription factor TFIIA complex (GO:0005672), Biological Process: transcription initiation from RNA polymerase II promoter (GO:0006367)IPR009083( Transcription factor IIA, helical )|Molecular Function: RNA polymerase II transcription fa…
1107	Singleton2652	IPR000534( Semialdehyde dehydrogenase, NAD-binding )|Cellular Component: cytoplasm (GO:0005737), Biological Process: cellular amino acid metabolic process (GO:0006520), Molecular Function: oxidoreductase activity, acting on the aldehyde or oxo group of donors, NAD or NADP as acceptor (GO:0016620), Molecular FunctionIPR012280( Semialdehyde dehydrogenase, dimerisation domain )|Cellular Component: c…
1108	Singleton2655	IPR001017( Dehydrogenase, E1 component )|Biological Process: metabolic process (GO:0008152), Molecular Function: oxidoreductase activity, acting on the aldehyde or oxo group of donors, disulfide as acceptor (GO:0016624)
1109	Singleton2656	IPR008948( L-Aspartase-like )|Molecular Function: catalytic activity (GO:0003824)::::IPR018951( Fumarase C, C-terminal )|Biological Process: tricarboxylic acid cycle (GO:0006099), Molecular Function: lyase activity (GO:0016829)::IPR020557( Fumarate lyase, conserved site )|Molecular Function: catalytic activity (GO:0003824)::::IPR022761( Lyase 1, N-terminal )
1110	Singleton2659	IPR004154( Anticodon-binding )|Molecular Function: aminoacyl-tRNA ligase activity (GO:0004812), Molecular Function: ATP binding (GO:0005524), Biological Process: translation (GO:0006412)IPR004499( Prolyl-tRNA synthetase, class IIa, archaeal-type )|Molecular Function: proline-tRNA ligase activity (GO:0004827), Molecular Function: ATP binding (GO:0005524), Cellular Component: cytoplasm (GO:0005737)…
1111	Singleton265	IPR008597( Destabilase )|Molecular Function: lysozyme activity (GO:0003796)::::IPR023346( Lysozyme-like domain )
1112	Singleton2660	IPR000571( Zinc finger, CCCH-type )|Molecular Function: nucleic acid binding (GO:0003676), Molecular Function: zinc ion binding (GO:0008270)
1113	Singleton2661	IPR003712( Cyanate lyase, C-terminal )|Molecular Function: cyanate hydratase activity (GO:0008824), Biological Process: cyanate metabolic process (GO:0009439)::IPR008076( Cyanase )|Biological Process: metabolic process (GO:0008152), Molecular Function: hydro-lyase activity (GO:0016836)::IPR010982( Lambda repressor-like, DNA-binding )|Molecular Function: DNA binding (GO:0003677)
1114	Singleton2665	IPR005024( Snf7 )|Biological Process: protein transport (GO:0015031)
1115	Singleton2667	IPR004130( Uncharacterised protein family, ATP binding )|Molecular Function: nucleotide binding (GO:0000166)
1116	Singleton2669	IPR000504( RNA recognition motif domain )|Molecular Function: nucleic acid binding (GO:0003676)
1117	Singleton2670	IPR003663( Sugar/inositol transporter )|Cellular Component: membrane (GO:0016020), Molecular Function: substrate-specific transmembrane transporter activity (GO:0022891), Biological Process: transmembrane transport (GO:0055085)IPR005828( General substrate transporter )|Cellular Component: integral to membrane (GO:0016021), Molecular Function: transmembrane transporter activity (GO:0022857), Biolo…
1118	Singleton2671	IPR001063( Ribosomal protein L22/L17 )|Molecular Function: structural constituent of ribosome (GO:0003735), Cellular Component: intracellular (GO:0005622), Cellular Component: ribosome (GO:0005840), Biological ProcessIPR005721( Ribosomal protein L22/L17, eukaryotic/archaeal )|Molecular Function: structural constituent of ribosome (GO:0003735), Biological Process: translation (GO:0006412), Cellula…
1119	Singleton2672	IPR007271( Nucleotide-sugar transporter )|Cellular Component: Golgi membrane (GO:0000139), Molecular Function: sugar:hydrogen symporter activity (GO:0005351), Biological Process: carbohydrate transport (GO
1120	Singleton2677	IPR005147( tRNA synthetase, B5 )|Molecular Function: magnesium ion binding (GO:0000287), Molecular Function: RNA binding (GO:0003723), Molecular Function: ATP binding (GO:0005524), Biological ProcessIPR009061( DNA binding domain, putative )|Molecular Function: nucleotide binding (GO:0000166)
1121	Singleton2678	IPR006091( Acyl-CoA oxidase/dehydrogenase, central domain )|Molecular Function: acyl-CoA dehydrogenase activity (GO:0003995), Biological Process: oxidation-reduction process (GO:0055114)::IPR009100( Acyl-CoA dehydrogenase/oxidase )|Biological Process: metabolic process (GO:0008152), Molecular Function: oxidoreductase activity, acting on the CH-CH group of donors (GO:0016627), Biological Process: …
1122	Singleton2680	IPR001584( Integrase, catalytic core )|Molecular Function: DNA binding (GO:0003677), Biological Process: DNA integration (GO:0015074)::IPR012337( Ribonuclease H-like )|Molecular Function: nucleic acid binding (GO:0003676)
1123	Singleton2682	IPR005024( Snf7 )|Biological Process: protein transport (GO:0015031)
1124	Singleton2685	IPR007081( RNA polymerase Rpb1, domain 5 )|Molecular Function: DNA binding (GO:0003677), Molecular Function: DNA-directed RNA polymerase activity (GO:0003899), Biological Process: transcription, DNA-dependent (GO:0006351)IPR015699( DNA-directed RNA pol I, largest subunit )|Molecular Function: DNA-directed RNA polymerase activity (GO:0003899), Cellular Component: nucleus (GO:0005634), Biological P…
1125	Singleton2687	IPR002085( Alcohol dehydrogenase superfamily, zinc-containing )|Molecular Function: zinc ion binding (GO:0008270), Molecular Function: oxidoreductase activity (GO:0016491), Biological Process: oxidation-reduction process (GO:0055114)IPR002328( Alcohol dehydrogenase, zinc-containing, conserved site )|Molecular Function: zinc ion binding (GO:0008270), Molecular Function: oxidoreductase activity (GO…
1126	Singleton2688	IPR000120( Amidase )|Molecular Function: carbon-nitrogen ligase activity, with glutamine as amido-N-donor (GO:0016884)::::IPR023631( Amidase signature domain )
1127	Singleton2689	IPR008146( Glutamine synthetase, catalytic domain )|Molecular Function: glutamate-ammonia ligase activity (GO:0004356), Biological Process: nitrogen compound metabolic process (GO:0006807)::IPR008147( Glutamine synthetase, beta-Grasp )|Molecular Function: glutamate-ammonia ligase activity (GO:0004356), Biological Process: glutamine biosynthetic process (GO:0006542), Biological Process: nitrogen c…
1128	Singleton268	IPR006137( NADH:ubiquinone oxidoreductase-like, 20kDa subunit )|Molecular Function: NADH dehydrogenase (ubiquinone) activity (GO:0008137), Molecular Function: quinone binding (GO:0048038), Molecular Function: 4 iron, 4 sulfur cluster binding (GO:0051539), Biological ProcessIPR014406( [NiFe]-hydrogenase-3-type complex, small subunit/NADH:quinone oxidoreductase, subunit NuoB )|Molecular Function: o…
1129	Singleton2691	IPR001849( Pleckstrin homology domain )|Molecular Function: protein binding (GO:0005515)
1130	Singleton2692	IPR006941( Ribonuclease CAF1 )|Cellular Component: nucleus (GO:0005634)::::IPR012337( Ribonuclease H-like )|Molecular Function: nucleic acid binding (GO:0003676)
1131	Singleton2693	IPR000163( Prohibitin )|Cellular Component: membrane (GO:0016020)::::IPR001107( Band 7 protein )
1132	Singleton2695	IPR000008( C2 calcium-dependent membrane targeting )|Molecular Function: protein binding (GO:0005515)::::IPR008973( C2 calcium/lipid-binding domain, CaLB )|Molecular Function: protein binding (GO:0005515)
1133	Singleton2698	IPR005813( Ribosomal protein L20 )|Molecular Function: structural constituent of ribosome (GO:0003735), Cellular Component: intracellular (GO:0005622), Cellular Component: ribosome (GO:0005840), Biological Process
1134	Singleton2700	IPR005828( General substrate transporter )|Cellular Component: integral to membrane (GO:0016021), Molecular Function: transmembrane transporter activity (GO:0022857), Biological Process: transmembrane transport (GO:0055085)IPR016196( Major facilitator superfamily domain, general substrate transporter )IPR020846( Major facilitator superfamily domain )
1135	Singleton2701	IPR001393( Calsequestrin )|Molecular Function: calcium ion binding (GO:0005509)::::IPR012336( Thioredoxin-like fold )IPR013766( Thioredoxin domain )|Biological Process: cell redox homeostasis (GO:0045454)::::IPR017936( Thioredoxin-like )|Biological Process: cell redox homeostasis (GO:0045454)::::IPR017937( Thioredoxin, conserved site )|Biological Process: cell redox homeostasis (GO:0045454)
1136	Singleton2703	IPR008268( Peptidase S16, active site )|Molecular Function: ATP-dependent peptidase activity (GO:0004176), Molecular Function: serine-type endopeptidase activity (GO:0004252), Biological Process: proteolysis (GO:0006508)IPR008269( Peptidase S16, Lon C-terminal )|Molecular Function: ATP-dependent peptidase activity (GO:0004176), Molecular Function: serine-type endopeptidase activity (GO:0004252), …
1137	Singleton2705	IPR022165( Polo kinase kinase )|Molecular Function: protein serine/threonine kinase activity (GO:0004674)
1138	Singleton2707	IPR006818( Histone chaperone, ASF1-like )|Cellular Component: nucleus (GO:0005634), Biological Process: chromatin assembly or disassembly (GO:0006333)
1139	Singleton270	IPR000719( Protein kinase, catalytic domain )|Molecular Function: protein kinase activity (GO:0004672), Molecular Function: ATP binding (GO:0005524), Biological Process: protein phosphorylation (GO:0006468)IPR000961( AGC-kinase, C-terminal )|Molecular Function: protein serine/threonine kinase activity (GO:0004674), Molecular Function: ATP binding (GO:0005524), Biological Process: protein phosphor…
1140	Singleton2711	IPR000235( Ribosomal protein S7 )|Molecular Function: structural constituent of ribosome (GO:0003735), Cellular Component: intracellular (GO:0005622), Cellular Component: ribosome (GO:0005840), Biological ProcessIPR005716( Ribosomal protein S7, eukaryotic/archaeal )|Molecular Function: structural constituent of ribosome (GO:0003735), Biological Process: translation (GO:0006412), Cellular Componen…
1141	Singleton2712	IPR001253( Translation initiation factor 1A (eIF-1A) )|Molecular Function: translation initiation factor activity (GO:0003743), Biological Process: translational initiation (GO:0006413)::IPR006196( RNA-binding domain, S1, IF1 type )|Molecular Function: RNA binding (GO:0003723), Molecular Function: translation initiation factor activity (GO:0003743), Biological Process: translational initiation (G…
1142	Singleton2713	IPR001283( Allergen V5/Tpx-1-related )IPR014044( CAP domain )IPR018244( Allergen V5/Tpx-1-related, conserved site )|Cellular Component: extracellular region (GO:0005576)
1143	Singleton2715	IPR001830( Glycosyl transferase, family 20 )|Molecular Function: catalytic activity (GO:0003824), Biological Process: trehalose biosynthetic process (GO:0005992)
1144	Singleton2717	IPR012958( CHD, N-terminal )|Molecular Function: DNA binding (GO:0003677), Molecular Function: ATP binding (GO:0005524), Cellular Component: nucleus (GO:0005634), Biological Process
1145	Singleton2721	IPR010569( Myotubularin-related )|Biological Process: dephosphorylation (GO:0016311), Molecular Function: phosphatase activity (GO:0016791)::IPR016130( Protein-tyrosine phosphatase, active site )|Molecular Function: protein tyrosine phosphatase activity (GO:0004725), Biological Process: dephosphorylation (GO:0016311), Molecular Function: phosphatase activity (GO:0016791)IPR017906( Myotubularin ph…
1146	Singleton2722	IPR006015( Universal stress protein A )IPR006016( UspA )|Biological Process: response to stress (GO:0006950)
1147	Singleton2723	IPR001356( Homeobox )|Molecular Function: sequence-specific DNA binding transcription factor activity (GO:0003700), Biological Process: regulation of transcription, DNA-dependent (GO:0006355), Molecular Function: sequence-specific DNA binding (GO:0043565)IPR009057( Homeodomain-like )|Molecular Function: protein binding (GO:0005515)
1148	Singleton2727	IPR003307( eIF4-gamma/eIF5/eIF2-epsilon )|Molecular Function: binding (GO:0005488)::::IPR016024( Armadillo-type fold )|Molecular Function: binding (GO:0005488)
1149	Singleton2729	IPR006201( Neurotransmitter-gated ion-channel )|Biological Process: ion transport (GO:0006811), Cellular Component: integral to membrane (GO:0016021)::IPR006202( Neurotransmitter-gated ion-channel ligand-binding )|Molecular Function: extracellular ligand-gated ion channel activity (GO:0005230), Biological Process: transport (GO:0006810), Cellular Component: membrane (GO:0016020)IPR015680( Glutama…
1150	Singleton272	IPR001806( Ras GTPase )|Molecular Function: GTP binding (GO:0005525), Biological Process: small GTPase mediated signal transduction (GO:0007264)::IPR013753( Ras )IPR020851( Small GTPase )
1151	Singleton2730	IPR001202( WW/Rsp5/WWP )|Molecular Function: protein binding (GO:0005515)
1152	Singleton2738	IPR006634( TRAM/LAG1/CLN8 homology domain )|Cellular Component: integral to membrane (GO:0016021)
1153	Singleton2739	IPR007246( Gaa1-like, GPI transamidase component )|Cellular Component: integral to membrane (GO:0016021), Cellular Component: GPI-anchor transamidase complex (GO:0042765)
1154	Singleton2742	IPR001015( Ferrochelatase )|Molecular Function: ferrochelatase activity (GO:0004325), Biological Process: heme biosynthetic process (GO:0006783)
1155	Singleton2746	IPR001132( SMAD domain, Dwarfin-type )|Cellular Component: intracellular (GO:0005622), Biological Process: regulation of transcription, DNA-dependent (GO:0006355)::IPR013790( Dwarfin )|Cellular Component: intracellular (GO:0005622), Biological Process: regulation of transcription, DNA-dependent (GO:0006355)
1156	Singleton2748	IPR000795( Protein synthesis factor, GTP-binding )|Molecular Function: GTPase activity (GO:0003924), Molecular Function: GTP binding (GO:0005525)
1157	Singleton2749	IPR000217( Tubulin )|Molecular Function: GTP binding (GO:0005525), Cellular Component: microtubule (GO:0005874), Biological Process: microtubule-based process (GO:0007017)IPR002454( Gamma tubulin )|Molecular Function: GTP binding (GO:0005525), Cellular Component: microtubule (GO:0005874), Biological Process: microtubule-based process (GO:0007017)IPR008280( Tubulin/FtsZ, C-terminal )|Molecular Fun…
1158	Singleton2750	IPR001932( Protein phosphatase 2C-like )|Molecular Function: catalytic activity (GO:0003824)::::IPR015655( Protein phosphatase 2C )
1159	Singleton2753	IPR000608( Ubiquitin-conjugating enzyme, E2 )|Molecular Function: acid-amino acid ligase activity (GO:0016881)::::IPR016135( Ubiquitin-conjugating enzyme/RWD-like )
1160	Singleton2755	IPR000990( Innexin )|Cellular Component: gap junction (GO:0005921)
1161	Singleton275	IPR001393( Calsequestrin )|Molecular Function: calcium ion binding (GO:0005509)::::IPR012336( Thioredoxin-like fold )
1162	Singleton2762	IPR005809( Succinyl-CoA synthetase, beta subunit )|Molecular Function: catalytic activity (GO:0003824), Biological Process: metabolic process (GO:0008152)::IPR013650( ATP-grasp fold, succinyl-CoA synthetase-type )
1163	Singleton2764	IPR001534( Transthyretin-like )|Cellular Component: extracellular space (GO:0005615)
1164	Singleton2765	IPR007130( Diacylglycerol acyltransferase )|Molecular Function: transferase activity, transferring acyl groups other than amino-acyl groups (GO:0016747)
1165	Singleton2766	IPR000276( GPCR, rhodopsin-like, 7TM )|Biological Process: G-protein coupled receptor protein signaling pathway (GO:0007186), Cellular Component: integral to membrane (GO:0016021)::IPR017452( GPCR, rhodopsin-like superfamily )
1166	Singleton276	IPR006034( Asparaginase/glutaminase )|Biological Process: cellular amino acid metabolic process (GO:0006520)
1167	Singleton2771	IPR009460( Ryanodine Receptor TM 4-6 )|Molecular Function: ryanodine-sensitive calcium-release channel activity (GO:0005219), Biological Process: cellular calcium ion homeostasis (GO:0006874), Cellular Component: integral to membrane (GO:0016021)IPR015925( Ryanodine receptor-related )
1168	Singleton2772	IPR012958( CHD, N-terminal )|Molecular Function: DNA binding (GO:0003677), Molecular Function: ATP binding (GO:0005524), Cellular Component: nucleus (GO:0005634), Biological Process
1169	Singleton2774	IPR002938( Monooxygenase, FAD-binding )|Molecular Function: monooxygenase activity (GO:0004497), Biological Process: oxidation-reduction process (GO:0055114)
1170	Singleton2775	IPR003891( Initiation factor eIF-4 gamma, MA3 )IPR016024( Armadillo-type fold )|Molecular Function: binding (GO:0005488)
1171	Singleton2777	IPR001232( SKP1 component )|Biological Process: ubiquitin-dependent protein catabolic process (GO:0006511)::::IPR011333( BTB/POZ fold )IPR016072( SKP1 component, dimerisation )|Biological Process: ubiquitin-dependent protein catabolic process (GO:0006511)::::IPR016073( SKP1 component, POZ )|Biological Process: ubiquitin-dependent protein catabolic process (GO:0006511)
1172	Singleton2781	IPR005809( Succinyl-CoA synthetase, beta subunit )|Molecular Function: catalytic activity (GO:0003824), Biological Process: metabolic process (GO:0008152)::IPR005811( ATP-citrate lyase/succinyl-CoA ligase )|Molecular Function: catalytic activity (GO:0003824), Biological Process: metabolic process (GO:0008152)::IPR016102( Succinyl-CoA synthetase-like )IPR017866( Succinyl-CoA synthetase, beta subun…
1173	Singleton2782	IPR003959( ATPase, AAA-type, core )|Molecular Function: ATP binding (GO:0005524)
1174	Singleton2786	IPR008250( ATPase, P-type, ATPase-associated domain )|Molecular Function: nucleotide binding (GO:0000166), Molecular Function: metal ion binding (GO:0046872)::IPR018303( ATPase, P-type phosphorylation site )|Molecular Function: ATP binding (GO:0005524), Biological Process: ATP biosynthetic process (GO:0006754), Molecular Function: ATPase activity, coupled to transmembrane movement of ions, phosph…
1175	Singleton2792	IPR000308( 14-3-3 protein )|Molecular Function: protein domain specific binding (GO:0019904)::::IPR023409( 14-3-3 protein, conserved site )IPR023410( 14-3-3 domain )
1176	Singleton2796	IPR001353( Proteasome, subunit alpha/beta )|Molecular Function: threonine-type endopeptidase activity (GO:0004298), Cellular Component: proteasome core complex (GO:0005839), Biological Process: proteolysis involved in cellular protein catabolic process (GO:0051603)IPR023332( Proteasome A-type subunit )|Molecular Function: threonine-type endopeptidase activity (GO:0004298)
1177	Singleton2797	IPR002553( Clathrin/coatomer adaptor, adaptin-like, N-terminal )|Biological Process: intracellular protein transport (GO:0006886), Biological Process: vesicle-mediated transport (GO:0016192), Cellular Component: membrane coat (GO:0030117)
1178	Singleton2799	IPR001715( Calponin homology domain )|Molecular Function: protein binding (GO:0005515)
1179	Singleton279	IPR004934( Tropomodulin )|Molecular Function: tropomyosin binding (GO:0005523), Cellular Component: cytoskeleton (GO:0005856)
1180	Singleton27	IPR007087( Zinc finger, C2H2-type )|Cellular Component: intracellular (GO:0005622), Molecular Function: zinc ion binding (GO:0008270)
1181	Singleton2809	IPR003439( ABC transporter-like )|Molecular Function: ATP binding (GO:0005524), Molecular Function: ATPase activity (GO:0016887)::IPR017871( ABC transporter, conserved site )|Molecular Function: ATP binding (GO:0005524), Molecular Function: ATPase activity (GO:0016887)
1182	Singleton2811	IPR000795( Protein synthesis factor, GTP-binding )|Molecular Function: GTPase activity (GO:0003924), Molecular Function: GTP binding (GO:0005525)
1183	Singleton2816	IPR001518( Argininosuccinate synthase )|Molecular Function: argininosuccinate synthase activity (GO:0004055), Molecular Function: ATP binding (GO:0005524), Biological Process: arginine biosynthetic process (GO:0006526)IPR018223( Argininosuccinate synthase, conserved site )|Molecular Function: argininosuccinate synthase activity (GO:0004055), Molecular Function: ATP binding (GO:0005524), Biologica…
1184	Singleton2819	IPR002529( Fumarylacetoacetase, C-terminal-like )|Molecular Function: catalytic activity (GO:0003824), Biological Process: metabolic process (GO:0008152)::IPR011234( Fumarylacetoacetase, C-terminal-related )|Molecular Function: catalytic activity (GO:0003824), Biological Process: metabolic process (GO:0008152)
1185	Singleton2822	IPR004273( Dynein heavy chain )|Molecular Function: microtubule motor activity (GO:0003777), Biological Process: microtubule-based movement (GO:0007018), Cellular Component: dynein complex (GO:0030286)
1186	Singleton2824	IPR000905( Peptidase M22, glycoprotease )|Molecular Function: metalloendopeptidase activity (GO:0004222), Biological Process: proteolysis (GO:0006508)::IPR017860( Peptidase M22, glycoprotease, conserved site )|Molecular Function: metalloendopeptidase activity (GO:0004222), Biological Process: proteolysis (GO:0006508)::IPR017861( Peptidase M22, glycoprotease, subgroup )|Molecular Function: metallo…
1187	Singleton2827	IPR001848( Ribosomal protein S10 )|Molecular Function: structural constituent of ribosome (GO:0003735), Cellular Component: intracellular (GO:0005622), Cellular Component: ribosome (GO:0005840), Biological ProcessIPR018268( Ribosomal protein S10, conserved site )|Molecular Function: RNA binding (GO:0003723), Molecular Function: structural constituent of ribosome (GO:0003735), Cellular Component: …
1188	Singleton2828	IPR002618( UTP--glucose-1-phosphate uridylyltransferase )|Biological Process: metabolic process (GO:0008152), Molecular Function: nucleotidyltransferase activity (GO:0016779)
1189	Singleton2829	IPR000219( Dbl homology (DH) domain )|Molecular Function: Rho guanyl-nucleotide exchange factor activity (GO:0005089), Cellular Component: intracellular (GO:0005622), Biological Process: regulation of Rho protein signal transduction (GO:0035023)
1190	Singleton2833	IPR001023( Heat shock protein Hsp70 )|Molecular Function: ATP binding (GO:0005524)::::IPR013126( Heat shock protein 70 )
1191	Singleton2839	IPR009637( Transmembrane receptor, eukaryota )|Cellular Component: integral to membrane (GO:0016021)
1192	Singleton283	IPR000266( Ribosomal protein S17 )|Molecular Function: structural constituent of ribosome (GO:0003735), Cellular Component: intracellular (GO:0005622), Cellular Component: ribosome (GO:0005840), Biological ProcessIPR016027( Nucleic acid-binding, OB-fold-like )IPR019979( Ribosomal protein S17, conserved site )|Molecular Function: structural constituent of ribosome (GO:0003735), Cellular Component:…
1193	Singleton2840	IPR002018( Carboxylesterase, type B )IPR002168( Lipase, GDXG, active site )|Biological Process: metabolic process (GO:0008152), Molecular Function: hydrolase activity (GO:0016787)::IPR019826( Carboxylesterase type B, active site )
1194	Singleton2842	IPR000804( Clathrin adaptor complex, small chain )|Biological Process: intracellular protein transport (GO:0006886), Biological Process: vesicle-mediated transport (GO:0016192), Cellular Component: membrane coat (GO:0030117)IPR011012( Longin-like )|Biological Process: transport (GO:0006810)::::IPR016635( Adaptor protein complex, sigma subunit )|Molecular Function: protein transporter activity (GO…
1195	Singleton2844	IPR001012( UBX )|Molecular Function: protein binding (GO:0005515)
1196	Singleton2849	IPR011046( WD40 repeat-like-containing domain )|Molecular Function: protein binding (GO:0005515)::::IPR017986( WD40-repeat-containing domain )|Molecular Function: protein binding (GO:0005515)
1197	Singleton284	IPR000719( Protein kinase, catalytic domain )|Molecular Function: protein kinase activity (GO:0004672), Molecular Function: ATP binding (GO:0005524), Biological Process: protein phosphorylation (GO:0006468)IPR008271( Serine/threonine-protein kinase, active site )|Molecular Function: protein serine/threonine kinase activity (GO:0004674), Biological Process: protein phosphorylation (GO:0006468)::IP…
1198	Singleton2850	IPR000133( ER lumen protein retaining receptor )|Biological Process: protein retention in ER lumen (GO:0006621), Cellular Component: integral to membrane (GO:0016021), Molecular Function: ER retention sequence binding (GO:0046923)
1199	Singleton2854	IPR006089( Acyl-CoA dehydrogenase, conserved site )|Molecular Function: acyl-CoA dehydrogenase activity (GO:0003995), Biological Process: oxidation-reduction process (GO:0055114)::IPR006090( Acyl-CoA oxidase/dehydrogenase, type 1 )|Molecular Function: oxidoreductase activity, acting on the CH-CH group of donors (GO:0016627), Biological Process: oxidation-reduction process (GO:0055114)::IPR009075(…
1200	Singleton2856	IPR011046( WD40 repeat-like-containing domain )|Molecular Function: protein binding (GO:0005515)::::IPR017986( WD40-repeat-containing domain )|Molecular Function: protein binding (GO:0005515)::::IPR019775( WD40 repeat, conserved site )IPR019781( WD40 repeat, subgroup )IPR019782( WD40 repeat 2 )IPR020472( G-protein beta WD-40 repeat )
1201	Singleton2857	IPR002842( ATPase, V1/A1 complex, subunit E )|Biological Process: ATP hydrolysis coupled proton transport (GO:0015991), Cellular Component: proton-transporting two-sector ATPase complex, catalytic domain (GO:0033178), Molecular Function: proton-transporting ATPase activity, rotational mechanism (GO:0046961)
1202	Singleton2858	IPR002293( Amino acid/polyamine transporter I )|Biological Process: amino acid transmembrane transport (GO:0003333), Molecular Function: amino acid transmembrane transporter activity (GO:0015171), Cellular Component: membrane (GO:0016020)IPR004841( Amino acid permease domain )|Biological Process: transport (GO:0006810), Cellular Component: membrane (GO:0016020), Biological Process: transmembrane …
1203	Singleton285	IPR001534( Transthyretin-like )|Cellular Component: extracellular space (GO:0005615)
1204	Singleton2866	IPR008984( SMAD/FHA domain )|Molecular Function: protein binding (GO:0005515)
1205	Singleton2867	IPR001804( Isocitrate/isopropylmalate dehydrogenase )|Molecular Function: magnesium ion binding (GO:0000287), Molecular Function: oxidoreductase activity, acting on the CH-OH group of donors, NAD or NADP as acceptor (GO:0016616), Molecular Function: NAD binding (GO:0051287), Biological ProcessIPR019818( Isocitrate/isopropylmalate dehydrogenase, conserved site )|Molecular Function: magnesium ion b…
1206	Singleton2868	IPR000626( Ubiquitin )|Molecular Function: protein binding (GO:0005515)::::IPR019955( Ubiquitin supergroup )IPR019956( Ubiquitin subgroup )
1207	Singleton2869	IPR005482( Biotin carboxylase, C-terminal )|Molecular Function: ligase activity (GO:0016874)::::IPR011054( Rudiment single hybrid motif )IPR011764( Biotin carboxylation domain )|Molecular Function: biotin carboxylase activity (GO:0004075), Molecular Function: ATP binding (GO:0005524), Molecular Function: ligase activity (GO:0016874)
1208	Singleton286	IPR003959( ATPase, AAA-type, core )|Molecular Function: ATP binding (GO:0005524)::::IPR003960( ATPase, AAA-type, conserved site )|Molecular Function: ATP binding (GO:0005524)
1209	Singleton2872	IPR003109( GoLoco motif )|Molecular Function: GTPase activator activity (GO:0005096), Biological Process: signal transduction (GO:0007165)
1210	Singleton2873	IPR001715( Calponin homology domain )|Molecular Function: protein binding (GO:0005515)
1211	Singleton2874	IPR019601( Oxoglutarate/iron-dependent oxygenase, C-terminal degradation domain )|Molecular Function: iron ion binding (GO:0005506), Molecular Function: oxidoreductase activity, acting on paired donors, with incorporation or reduction of molecular oxygen, 2-oxoglutarate as one donor, and incorporation of one atom each of oxygen into both donors (GO:0016706), Molecular Function: L-ascorbic acid bi…
1212	Singleton2876	IPR005679( Ribosomal protein S12, bacteria )|Molecular Function: structural constituent of ribosome (GO:0003735), Biological Process: translation (GO:0006412), Cellular Component: small ribosomal subunit (GO:0015935)IPR006032( Ribosomal protein S12/S23 )|Molecular Function: structural constituent of ribosome (GO:0003735), Cellular Component: intracellular (GO:0005622), Cellular Component: ribosom…
1213	Singleton2878	IPR003674( Oligosaccharyl transferase, STT3 subunit )|Molecular Function: oligosaccharyl transferase activity (GO:0004576), Biological Process: protein glycosylation (GO:0006486), Cellular Component: membrane (GO:0016020)
1214	Singleton287	IPR001884( Translation elongation factor IF5A )|Molecular Function: RNA binding (GO:0003723), Molecular Function: translation elongation factor activity (GO:0003746), Biological Process: translational frameshifting (GO:0006452), Biological ProcessIPR005824( KOW )IPR008991( Translation protein SH3-like )IPR016027( Nucleic acid-binding, OB-fold-like )IPR019769( Translation elongation factor, IF5A, …
1215	Singleton2880	IPR006096( Glutamate/phenylalanine/leucine/valine dehydrogenase, C-terminal )|Biological Process: cellular amino acid metabolic process (GO:0006520), Molecular Function: oxidoreductase activity (GO:0016491), Biological Process: oxidation-reduction process (GO:0055114)
1216	Singleton2884	IPR001841( Zinc finger, RING-type )|Molecular Function: protein binding (GO:0005515), Molecular Function: zinc ion binding (GO:0008270)::IPR017907( Zinc finger, RING-type, conserved site )IPR018957( Zinc finger, C3HC4 RING-type )
1217	Singleton2887	IPR000163( Prohibitin )|Cellular Component: membrane (GO:0016020)
1218	Singleton2888	IPR001356( Homeobox )|Molecular Function: sequence-specific DNA binding transcription factor activity (GO:0003700), Biological Process: regulation of transcription, DNA-dependent (GO:0006355), Molecular Function: sequence-specific DNA binding (GO:0043565)IPR009057( Homeodomain-like )|Molecular Function: protein binding (GO:0005515)
1219	Singleton288	IPR001189( Manganese/iron superoxide dismutase )|Molecular Function: superoxide dismutase activity (GO:0004784), Biological Process: superoxide metabolic process (GO:0006801), Molecular Function: metal ion binding (GO:0046872), Biological ProcessIPR019831( Manganese/iron superoxide dismutase, N-terminal )|Molecular Function: superoxide dismutase activity (GO:0004784), Biological Process: superoxi…
1220	Singleton2891	IPR000555( Mov34/MPN/PAD-1 )|Molecular Function: protein binding (GO:0005515)
1221	Singleton2895	IPR000152( EGF-type aspartate/asparagine hydroxylation site )IPR000742( Epidermal growth factor-like, type 3 )|Molecular Function: protein binding (GO:0005515)::::IPR002172( Low-density lipoprotein (LDL) receptor class A repeat )|Molecular Function: protein binding (GO:0005515)::::IPR013091( EGF calcium-binding )IPR018097( EGF-like calcium-binding, conserved site )|Molecular Function: calcium ion…
1222	Singleton2896	IPR000719( Protein kinase, catalytic domain )|Molecular Function: protein kinase activity (GO:0004672), Molecular Function: ATP binding (GO:0005524), Biological Process: protein phosphorylation (GO:0006468)IPR011009( Protein kinase-like domain )|Molecular Function: transferase activity, transferring phosphorus-containing groups (GO:0016772)::::IPR017441( Protein kinase, ATP binding site )|Molecul…
1223	Singleton2897	IPR001019( Guanine nucleotide binding protein (G-protein), alpha subunit )|Molecular Function: signal transducer activity (GO:0004871), Biological Process: G-protein coupled receptor protein signaling pathway (GO:0007186), Molecular Function: guanyl nucleotide binding (GO:0019001)IPR011025( G protein alpha subunit, helical insertion )|Molecular Function: signal transducer activity (GO:0004871), B…
1224	Singleton2898	IPR001128( Cytochrome P450 )|Molecular Function: iron ion binding (GO:0005506), Molecular Function: electron carrier activity (GO:0009055), Molecular Function: oxidoreductase activity, acting on paired donors, with incorporation or reduction of molecular oxygen (GO:0016705), Molecular Function
1225	Singleton289	IPR003767( Malate/L-lactate dehydrogenase )|Biological Process: metabolic process (GO:0008152), Molecular Function: oxidoreductase activity (GO:0016491), Biological Process: oxidation-reduction process (GO:0055114)
1226	Singleton2900	IPR001356( Homeobox )|Molecular Function: sequence-specific DNA binding transcription factor activity (GO:0003700), Biological Process: regulation of transcription, DNA-dependent (GO:0006355), Molecular Function: sequence-specific DNA binding (GO:0043565)IPR009057( Homeodomain-like )|Molecular Function: protein binding (GO:0005515)
1227	Singleton2901	IPR000164( Histone H3 )|Cellular Component: nucleosome (GO:0000786), Molecular Function: DNA binding (GO:0003677), Biological Process: nucleosome assembly (GO:0006334)IPR007125( Histone core )|Molecular Function: DNA binding (GO:0003677)::::IPR009072( Histone-fold )|Molecular Function: DNA binding (GO:0003677)
1228	Singleton2908	IPR000873( AMP-dependent synthetase/ligase )|Molecular Function: catalytic activity (GO:0003824), Biological Process: metabolic process (GO:0008152)
1229	Singleton290	IPR001030( Aconitase/3-isopropylmalate dehydratase large subunit, alpha/beta/alpha )|Biological Process: metabolic process (GO:0008152)::::IPR006248( Aconitase, mitochondrial-like )|Molecular Function: aconitate hydratase activity (GO:0003994), Biological Process: tricarboxylic acid cycle (GO:0006099), Molecular Function: 4 iron, 4 sulfur cluster binding (GO:0051539)IPR015937( Aconitase/isopropyl…
1230	Singleton2917	IPR015174( MIF4G-like, type 2 )|Biological Process: RNA metabolic process (GO:0016070)::::IPR016024( Armadillo-type fold )|Molecular Function: binding (GO:0005488)
1231	Singleton2919	IPR013094( Alpha/beta hydrolase fold-3 )|Biological Process: metabolic process (GO:0008152), Molecular Function: hydrolase activity (GO:0016787)
1232	Singleton2927	IPR000210( BTB/POZ-like )|Molecular Function: protein binding (GO:0005515)::::IPR011333( BTB/POZ fold )IPR013069( BTB/POZ )|Molecular Function: protein binding (GO:0005515)
1233	Singleton2928	IPR007763( NADH:ubiquinone oxidoreductase, 17.2kDa subunit )|Molecular Function: NADH dehydrogenase (ubiquinone) activity (GO:0008137), Molecular Function: electron carrier activity (GO:0009055), Cellular Component: membrane (GO:0016020)
1234	Singleton292	IPR000873( AMP-dependent synthetase/ligase )|Molecular Function: catalytic activity (GO:0003824), Biological Process: metabolic process (GO:0008152)
1235	Singleton2931	IPR001433( Oxidoreductase FAD/NAD(P)-binding )|Molecular Function: oxidoreductase activity (GO:0016491), Biological Process: oxidation-reduction process (GO:0055114)::IPR001834( NADH:cytochrome b5 reductase (CBR) )|Molecular Function: oxidoreductase activity (GO:0016491), Biological Process: oxidation-reduction process (GO:0055114)
1236	Singleton2935	IPR000612( Uncharacterised protein family UPF0057 )|Cellular Component: integral to membrane (GO:0016021)
1237	Singleton2936	IPR000719( Protein kinase, catalytic domain )|Molecular Function: protein kinase activity (GO:0004672), Molecular Function: ATP binding (GO:0005524), Biological Process: protein phosphorylation (GO:0006468)IPR011009( Protein kinase-like domain )|Molecular Function: transferase activity, transferring phosphorus-containing groups (GO:0016772)::::IPR017442( Serine/threonine-protein kinase-like domai…
1238	Singleton2937	IPR018499( Tetraspanin )|Cellular Component: integral to membrane (GO:0016021)
1239	Singleton293	IPR000454( ATPase, F0 complex, subunit C )|Molecular Function: hydrogen ion transmembrane transporter activity (GO:0015078), Biological Process: ATP synthesis coupled proton transport (GO:0015986), Cellular Component: proton-transporting ATP synthase complex, coupling factor F(o) (GO:0045263)IPR002379( ATPase, F0/V0 complex, subunit C )|Molecular Function: hydrogen ion transmembrane transporter a…
1240	Singleton2946	IPR001806( Ras GTPase )|Molecular Function: GTP binding (GO:0005525), Biological Process: small GTPase mediated signal transduction (GO:0007264)::IPR013753( Ras )IPR020849( Ras small GTPase )|Molecular Function: GTPase activity (GO:0003924), Molecular Function: GTP binding (GO:0005525), Biological Process: GTP catabolic process (GO:0006184), Biological Process
1241	Singleton2947	IPR000276( GPCR, rhodopsin-like, 7TM )|Biological Process: G-protein coupled receptor protein signaling pathway (GO:0007186), Cellular Component: integral to membrane (GO:0016021)::IPR017452( GPCR, rhodopsin-like superfamily )
1242	Singleton294	IPR001440( Tetratricopeptide TPR-1 )|Molecular Function: protein binding (GO:0005515)::::IPR013026( Tetratricopeptide repeat-containing )|Molecular Function: protein binding (GO:0005515)::::IPR019734( Tetratricopeptide repeat )|Molecular Function: protein binding (GO:0005515)::::IPR023566( Peptidyl-prolyl cis-trans isomerase, FKBP-type )
1243	Singleton2952	IPR001926( Pyridoxal phosphate-dependent enzyme, beta subunit )|Molecular Function: catalytic activity (GO:0003824), Biological Process: metabolic process (GO:0008152), Molecular Function: pyridoxal phosphate binding (GO:0030170)
1244	Singleton2954	IPR013026( Tetratricopeptide repeat-containing )|Molecular Function: protein binding (GO:0005515)::::IPR013105( Tetratricopeptide TPR2 )IPR019734( Tetratricopeptide repeat )|Molecular Function: protein binding (GO:0005515)
1245	Singleton2955	IPR000961( AGC-kinase, C-terminal )|Molecular Function: protein serine/threonine kinase activity (GO:0004674), Molecular Function: ATP binding (GO:0005524), Biological Process: protein phosphorylation (GO:0006468)IPR011009( Protein kinase-like domain )|Molecular Function: transferase activity, transferring phosphorus-containing groups (GO:0016772)::::IPR017892( Protein kinase, C-terminal )|Molecu…
1246	Singleton2959	IPR000719( Protein kinase, catalytic domain )|Molecular Function: protein kinase activity (GO:0004672), Molecular Function: ATP binding (GO:0005524), Biological Process: protein phosphorylation (GO:0006468)IPR001245( Serine-threonine/tyrosine-protein kinase )|Molecular Function: protein kinase activity (GO:0004672), Biological Process: protein phosphorylation (GO:0006468)::IPR011009( Protein kina…
1247	Singleton2960	IPR006973( Cwf15/Cwc15 cell cycle control protein )|Biological Process: nuclear mRNA splicing, via spliceosome (GO:0000398), Cellular Component: spliceosomal complex (GO:0005681)
1248	Singleton2963	IPR000941( Enolase )|Cellular Component: phosphopyruvate hydratase complex (GO:0000015), Molecular Function: magnesium ion binding (GO:0000287), Molecular Function: phosphopyruvate hydratase activity (GO:0004634), Biological ProcessIPR020810( Enolase, C-terminal )|Cellular Component: phosphopyruvate hydratase complex (GO:0000015), Molecular Function: magnesium ion binding (GO:0000287), Molecular …
1249	Singleton2970	IPR000719( Protein kinase, catalytic domain )|Molecular Function: protein kinase activity (GO:0004672), Molecular Function: ATP binding (GO:0005524), Biological Process: protein phosphorylation (GO:0006468)IPR011009( Protein kinase-like domain )|Molecular Function: transferase activity, transferring phosphorus-containing groups (GO:0016772)::::IPR017442( Serine/threonine-protein kinase-like domai…
1250	Singleton2972	IPR002379( ATPase, F0/V0 complex, subunit C )|Molecular Function: hydrogen ion transmembrane transporter activity (GO:0015078), Biological Process: ATP hydrolysis coupled proton transport (GO:0015991), Cellular Component: proton-transporting two-sector ATPase complex, proton-transporting domain (GO:0033177)
1251	Singleton2973	IPR003702( Acetyl-CoA hydrolase/transferase )|Molecular Function: catalytic activity (GO:0003824), Biological Process: acetyl-CoA metabolic process (GO:0006084)
1252	Singleton2975	IPR011704( ATPase, AAA-5 )|Molecular Function: ATP binding (GO:0005524), Molecular Function: ATPase activity (GO:0016887)
1253	Singleton2977	IPR009332( Mediator complex, subunit Med22 )|Biological Process: regulation of transcription from RNA polymerase II promoter (GO:0006357), Molecular Function: RNA polymerase II transcription mediator activity (GO:0016455), Cellular Component: mediator complex (GO:0016592)
1254	Singleton297	IPR000796( Aspartate/other aminotransferase )|Biological Process: cellular amino acid metabolic process (GO:0006520), Molecular Function: transaminase activity (GO:0008483)::IPR004839( Aminotransferase, class I/classII )|Biological Process: biosynthetic process (GO:0009058), Molecular Function: transferase activity, transferring nitrogenous groups (GO:0016769), Molecular Function: pyridoxal phosp…
1255	Singleton2981	IPR016024( Armadillo-type fold )|Molecular Function: binding (GO:0005488)
1256	Singleton2982	IPR000851( Ribosomal protein S5 )|Molecular Function: structural constituent of ribosome (GO:0003735), Cellular Component: intracellular (GO:0005622), Cellular Component: ribosome (GO:0005840), Biological ProcessIPR005324( Ribosomal protein S5, C-terminal )|Molecular Function: structural constituent of ribosome (GO:0003735), Cellular Component: intracellular (GO:0005622), Cellular Component: ribo…
1257	Singleton2983	IPR000994( Peptidase M24, structural domain )|Biological Process: cellular process (GO:0009987)
1258	Singleton2985	IPR000008( C2 calcium-dependent membrane targeting )|Molecular Function: protein binding (GO:0005515)::::IPR001565( Synaptotagmin )|Molecular Function: transporter activity (GO:0005215), Biological Process: transport (GO:0006810), Cellular Component: synaptic vesicle (GO:0008021), Cellular ComponentIPR008973( C2 calcium/lipid-binding domain, CaLB )|Molecular Function: protein binding (GO:0005515)…
1259	Singleton2986	IPR018303( ATPase, P-type phosphorylation site )|Molecular Function: ATP binding (GO:0005524), Biological Process: ATP biosynthetic process (GO:0006754), Molecular Function: ATPase activity, coupled to transmembrane movement of ions, phosphorylative mechanism (GO:0015662)IPR023214( HAD-like domain )
1260	Singleton2989	IPR000719( Protein kinase, catalytic domain )|Molecular Function: protein kinase activity (GO:0004672), Molecular Function: ATP binding (GO:0005524), Biological Process: protein phosphorylation (GO:0006468)IPR008271( Serine/threonine-protein kinase, active site )|Molecular Function: protein serine/threonine kinase activity (GO:0004674), Biological Process: protein phosphorylation (GO:0006468)::IP…
1261	Singleton298	IPR006109( Glycerol-3-phosphate dehydrogenase, NAD-dependent, C-terminal )|Biological Process: carbohydrate metabolic process (GO:0005975), Molecular Function: oxidoreductase activity, acting on CH-OH group of donors (GO:0016614), Biological Process: oxidation-reduction process (GO:0055114)IPR006168( Glycerol-3-phosphate dehydrogenase, NAD-dependent )|Molecular Function: glycerol-3-phosphate dehy…
1262	Singleton2990	IPR005024( Snf7 )|Biological Process: protein transport (GO:0015031)
1263	Singleton2996	IPR013725( DNA replication factor RFC1, C-terminal )|Molecular Function: DNA clamp loader activity (GO:0003689), Molecular Function: ATP binding (GO:0005524), Cellular Component: DNA replication factor C complex (GO:0005663), Biological Process
1264	Singleton2997	IPR008758( Peptidase S28 )|Biological Process: proteolysis (GO:0006508), Molecular Function: serine-type peptidase activity (GO:0008236)
1265	Singleton299	IPR000217( Tubulin )|Molecular Function: GTP binding (GO:0005525), Cellular Component: microtubule (GO:0005874), Biological Process: microtubule-based process (GO:0007017)IPR002452( Alpha tubulin )|Molecular Function: structural molecule activity (GO:0005198), Molecular Function: GTP binding (GO:0005525), Cellular Component: microtubule (GO:0005874), Biological ProcessIPR003008( Tubulin/FtsZ, GTP…
1266	Singleton29	IPR002155( Thiolase )|Biological Process: metabolic process (GO:0008152), Molecular Function: transferase activity, transferring acyl groups other than amino-acyl groups (GO:0016747)::IPR016039( Thiolase-like )|Molecular Function: catalytic activity (GO:0003824), Biological Process: metabolic process (GO:0008152)::IPR020616( Thiolase, N-terminal )|Biological Process: metabolic process (GO:0008152…
1267	Singleton3000	IPR000961( AGC-kinase, C-terminal )|Molecular Function: protein serine/threonine kinase activity (GO:0004674), Molecular Function: ATP binding (GO:0005524), Biological Process: protein phosphorylation (GO:0006468)
1268	Singleton3001	IPR002109( Glutaredoxin )|Molecular Function: electron carrier activity (GO:0009055), Molecular Function: protein disulfide oxidoreductase activity (GO:0015035), Biological Process: cell redox homeostasis (GO:0045454)IPR004480( Monothiol glutaredoxin-related )IPR012336( Thioredoxin-like fold )
1269	Singleton3008	IPR001214( SET domain )|Molecular Function: protein binding (GO:0005515)::::IPR003616( Post-SET domain )
1270	Singleton300	IPR002198( Short-chain dehydrogenase/reductase SDR )|Biological Process: metabolic process (GO:0008152), Molecular Function: oxidoreductase activity (GO:0016491)::IPR002347( Glucose/ribitol dehydrogenase )|Molecular Function: oxidoreductase activity (GO:0016491), Biological Process: oxidation-reduction process (GO:0055114)::IPR020904( Short-chain dehydrogenase/reductase, conserved site )|Molecula…
1271	Singleton3010	IPR000135( High mobility group, HMG1/HMG2, subgroup )|Molecular Function: DNA binding (GO:0003677), Cellular Component: nucleus (GO:0005634)::IPR000910( High mobility group, HMG1/HMG2 )|Molecular Function: DNA binding (GO:0003677)::::IPR009071( High mobility group, superfamily )|Molecular Function: protein binding (GO:0005515)
1272	Singleton3012	IPR001698( WASH complex, F-actin capping protein, beta subunit )|Molecular Function: actin binding (GO:0003779), Cellular Component: cytoplasm (GO:0005737), Cellular Component: F-actin capping protein complex (GO:0008290), Biological Process
1273	Singleton3016	IPR001534( Transthyretin-like )|Cellular Component: extracellular space (GO:0005615)
1274	Singleton3019	IPR002213( UDP-glucuronosyl/UDP-glucosyltransferase )|Biological Process: metabolic process (GO:0008152), Molecular Function: transferase activity, transferring hexosyl groups (GO:0016758)
1275	Singleton301	IPR006089( Acyl-CoA dehydrogenase, conserved site )|Molecular Function: acyl-CoA dehydrogenase activity (GO:0003995), Biological Process: oxidation-reduction process (GO:0055114)::IPR006090( Acyl-CoA oxidase/dehydrogenase, type 1 )|Molecular Function: oxidoreductase activity, acting on the CH-CH group of donors (GO:0016627), Biological Process: oxidation-reduction process (GO:0055114)::IPR006091(…
1276	Singleton3020	IPR000642( Peptidase M41 )|Molecular Function: metalloendopeptidase activity (GO:0004222), Molecular Function: ATP binding (GO:0005524), Biological Process: proteolysis (GO:0006508)IPR003959( ATPase, AAA-type, core )|Molecular Function: ATP binding (GO:0005524)::::IPR003960( ATPase, AAA-type, conserved site )|Molecular Function: ATP binding (GO:0005524)
1277	Singleton3021	IPR003608( MIR )|Cellular Component: membrane (GO:0016020)::::IPR016093( MIR motif )|Cellular Component: membrane (GO:0016020)
1278	Singleton3022	IPR000719( Protein kinase, catalytic domain )|Molecular Function: protein kinase activity (GO:0004672), Molecular Function: ATP binding (GO:0005524), Biological Process: protein phosphorylation (GO:0006468)IPR011009( Protein kinase-like domain )|Molecular Function: transferase activity, transferring phosphorus-containing groups (GO:0016772)::::IPR017442( Serine/threonine-protein kinase-like domai…
1279	Singleton3028	IPR000043( Adenosylhomocysteinase )|Molecular Function: adenosylhomocysteinase activity (GO:0004013), Biological Process: one-carbon metabolic process (GO:0006730)::IPR015878( S-adenosyl-L-homocysteine hydrolase, NAD binding )|Molecular Function: adenosylhomocysteinase activity (GO:0004013)::::IPR020082( S-adenosyl-L-homocysteine hydrolase, conserved site )|Molecular Function: adenosylhomocystein…
1280	Singleton3029	IPR000433( Zinc finger, ZZ-type )|Molecular Function: zinc ion binding (GO:0008270)
1281	Singleton3031	IPR010448( Torsin )|Molecular Function: ATP binding (GO:0005524), Biological Process: chaperone mediated protein folding requiring cofactor (GO:0051085)
1282	Singleton3032	IPR003440( Glycosyl transferase, family 48 )|Cellular Component: 1,3-beta-D-glucan synthase complex (GO:0000148), Molecular Function: 1,3-beta-D-glucan synthase activity (GO:0003843), Biological Process: 1,3-beta-D-glucan biosynthetic process (GO:0006075), Cellular Component
1283	Singleton3036	IPR002867( Zinc finger, C6HC-type )|Molecular Function: zinc ion binding (GO:0008270)
1284	Singleton3037	IPR008276( Concentrative nucleoside transporter )|Molecular Function: nucleoside:sodium symporter activity (GO:0005415), Biological Process: transport (GO:0006810), Cellular Component: membrane (GOIPR011657( Na dependent nucleoside transporter, C-terminal )
1285	Singleton303	IPR001697( Pyruvate kinase )|Molecular Function: magnesium ion binding (GO:0000287), Molecular Function: pyruvate kinase activity (GO:0004743), Biological Process: glycolysis (GO:0006096), Molecular FunctionIPR015795( Pyruvate kinase, C-terminal-like )
1286	Singleton3041	IPR002073( 3'5'-cyclic nucleotide phosphodiesterase, catalytic domain )|Molecular Function: 3',5'-cyclic-nucleotide phosphodiesterase activity (GO:0004114), Biological Process: signal transduction (GO:0007165)
1287	Singleton3045	IPR004575( Cdk-activating kinase assembly factor (MAT1) )|Cellular Component: nucleus (GO:0005634), Biological Process: cell cycle (GO:0007049)::IPR015877( Cdk-activating kinase assembly factor MAT1, centre )|Cellular Component: nucleus (GO:0005634), Biological Process: cell cycle (GO:0007049)
1288	Singleton3047	IPR000626( Ubiquitin )|Molecular Function: protein binding (GO:0005515)
1289	Singleton304	IPR001576( Phosphoglycerate kinase )|Molecular Function: phosphoglycerate kinase activity (GO:0004618), Biological Process: glycolysis (GO:0006096)::IPR015911( Phosphoglycerate kinase, conserved site )|Molecular Function: phosphoglycerate kinase activity (GO:0004618), Biological Process: glycolysis (GO:0006096)
1290	Singleton3052	IPR002638( Quinolinate phosphoribosyl transferase, C-terminal domain )|Molecular Function: nicotinate-nucleotide diphosphorylase (carboxylating) activity (GO:0004514), Biological Process: NAD biosynthetic process (GO:0009435)::IPR007229( Nicotinate phosphoribosyltransferase-related )|Molecular Function: nicotinate phosphoribosyltransferase activity (GO:0004516), Biological Process: pyridine nucle…
1291	Singleton3054	IPR008632( Nematode fatty acid retinoid binding )|Molecular Function: lipid binding (GO:0008289)
1292	Singleton3055	IPR012580( NUC153 )|Cellular Component: nucleus (GO:0005634)
1293	Singleton3056	IPR006020( Phosphotyrosine interaction domain )|Molecular Function: protein binding (GO:0005515)
1294	Singleton3058	IPR005595( Translocon-associated protein (TRAP), alpha subunit )|Cellular Component: endoplasmic reticulum (GO:0005783)
1295	Singleton305	IPR000167( Dehydrin )|Biological Process: response to stress (GO:0006950), Biological Process: response to water (GO:0009415)::IPR000873( AMP-dependent synthetase/ligase )|Molecular Function: catalytic activity (GO:0003824), Biological Process: metabolic process (GO:0008152)
1296	Singleton3063	IPR014038( Translation elongation factor EF1B, beta/delta subunit, guanine nucleotide exchange )|Molecular Function: translation elongation factor activity (GO:0003746), Cellular Component: eukaryotic translation elongation factor 1 complex (GO:0005853), Biological Process: translational elongation (GO:0006414)IPR018940( Elongation factor 1 beta central acidic region, eukaryote )
1297	Singleton3064	IPR007848( Methyltransferase small )|Molecular Function: methyltransferase activity (GO:0008168)
1298	Singleton3065	IPR001487( Bromodomain )|Molecular Function: protein binding (GO:0005515)
1299	Singleton3067	IPR002085( Alcohol dehydrogenase superfamily, zinc-containing )|Molecular Function: zinc ion binding (GO:0008270), Molecular Function: oxidoreductase activity (GO:0016491), Biological Process: oxidation-reduction process (GO:0055114)IPR013149( Alcohol dehydrogenase, C-terminal )|Molecular Function: zinc ion binding (GO:0008270), Molecular Function: oxidoreductase activity (GO:0016491), Biological…
1300	Singleton3075	IPR005818( Histone H1/H5 )|Cellular Component: nucleosome (GO:0000786), Molecular Function: DNA binding (GO:0003677), Cellular Component: nucleus (GO:0005634), Biological Process
1301	Singleton3077	IPR004156( Organic anion transporter polypeptide OATP )|Molecular Function: transporter activity (GO:0005215), Biological Process: transport (GO:0006810), Cellular Component: membrane (GO:0016020)
1302	Singleton3081	IPR000924( Glutamyl/glutaminyl-tRNA synthetase, class Ic )|Molecular Function: nucleotide binding (GO:0000166), Molecular Function: ATP binding (GO:0005524), Cellular Component: cytoplasm (GO:0005737), Biological ProcessIPR011035( Ribosomal protein L25/Gln-tRNA synthetase, anti-codon-binding domain )|Biological Process: translation (GO:0006412)::::IPR020058( Glutamyl/glutaminyl-tRNA synthetase, c…
1303	Singleton3083	IPR012580( NUC153 )|Cellular Component: nucleus (GO:0005634)
1304	Singleton3091	IPR001023( Heat shock protein Hsp70 )|Molecular Function: ATP binding (GO:0005524)::::IPR013126( Heat shock protein 70 )
1305	Singleton3093	IPR002222( Ribosomal protein S19/S15 )|Molecular Function: structural constituent of ribosome (GO:0003735), Cellular Component: ribosome (GO:0005840), Biological Process: translation (GO:0006412)IPR023575( Ribosomal protein S19, superfamily )|Molecular Function: structural constituent of ribosome (GO:0003735), Cellular Component: ribosome (GO:0005840), Biological Process: translation (GO:0006412)
1306	Singleton3095	IPR008930( Terpenoid cylases/protein prenyltransferase alpha-alpha toroid )IPR009048( Alpha-macroglobulin, receptor-binding )|Cellular Component: extracellular region (GO:0005576)::::IPR011626( A-macroglobulin complement component )|Cellular Component: extracellular space (GO:0005615)
1307	Singleton3096	IPR001283( Allergen V5/Tpx-1-related )IPR002413( Ves allergen )IPR014044( CAP domain )IPR018244( Allergen V5/Tpx-1-related, conserved site )|Cellular Component: extracellular region (GO:0005576)
1308	Singleton309	IPR000749( ATP:guanido phosphotransferase )|Molecular Function: kinase activity (GO:0016301), Molecular Function: transferase activity, transferring phosphorus-containing groups (GO:0016772)::IPR022413( ATP:guanido phosphotransferase, N-terminal )|Molecular Function: kinase activity (GO:0016301), Molecular Function: transferase activity, transferring phosphorus-containing groups (GO:0016772)::IPR…
1309	Singleton3100	IPR001837( Adenylate cyclase-associated CAP )|Molecular Function: actin binding (GO:0003779), Biological Process: cytoskeleton organization (GO:0007010)::IPR013912( Adenylate cyclase-associated CAP, C-terminal )|Molecular Function: actin binding (GO:0003779), Biological Process: cytoskeleton organization (GO:0007010)::IPR017901( C-CAP/cofactor C-like domain )IPR018106( CAP, conserved site )|Molec…
1310	Singleton3102	IPR000463( Cytosolic fatty-acid binding )|Molecular Function: transporter activity (GO:0005215), Biological Process: transport (GO:0006810), Molecular Function: lipid binding (GO:0008289)IPR000566( Lipocalin/cytosolic fatty-acid binding protein domain )|Molecular Function: binding (GO:0005488)::::IPR011038( Calycin-like )
1311	Singleton3104	IPR001353( Proteasome, subunit alpha/beta )|Molecular Function: threonine-type endopeptidase activity (GO:0004298), Cellular Component: proteasome core complex (GO:0005839), Biological Process: proteolysis involved in cellular protein catabolic process (GO:0051603)IPR023333( Proteasome B-type subunit )|Molecular Function: threonine-type endopeptidase activity (GO:0004298)
1312	Singleton3105	IPR007230( Peptidase S59, nucleoporin )|Cellular Component: nuclear pore (GO:0005643), Biological Process: transport (GO:0006810)
1313	Singleton3106	IPR004223( Vitamin B12-dependent methionine synthase, activation domain )|Cellular Component: intracellular (GO:0005622), Molecular Function: methionine synthase activity (GO:0008705), Biological Process: methionine biosynthetic process (GO:0009086)
1314	Singleton3108	IPR007110( Immunoglobulin-like )|Molecular Function: protein binding (GO:0005515)::::IPR013098( Immunoglobulin I-set )
1315	Singleton310	IPR006687( Small GTPase SAR1-type )|Molecular Function: GTP binding (GO:0005525), Cellular Component: intracellular (GO:0005622), Biological Process: intracellular protein transport (GO:0006886)IPR006689( ARF/SAR superfamily )|Molecular Function: GTP binding (GO:0005525)
1316	Singleton3111	IPR000192( Aminotransferase, class V/Cysteine desulfurase )|Biological Process: metabolic process (GO:0008152)::::IPR015424( Pyridoxal phosphate-dependent transferase, major domain )IPR020578( Aminotransferase class-V pyridoxal-phosphate binding site )
1317	Singleton3116	IPR003316( Transcription factor E2F/dimerisation partner (TDP) )|Molecular Function: sequence-specific DNA binding transcription factor activity (GO:0003700), Cellular Component: transcription factor complex (GO:0005667), Biological Process: regulation of transcription, DNA-dependent (GO:0006355)IPR014889( Transcription factor DP, C-terminal )IPR015648( Transcription factor DP )
1318	Singleton3121	IPR000253( Forkhead-associated (FHA) domain )|Molecular Function: protein binding (GO:0005515)::::IPR008984( SMAD/FHA domain )|Molecular Function: protein binding (GO:0005515)
1319	Singleton3125	IPR006931( Calcipressin )|Biological Process: calcium-mediated signaling (GO:0019722)
1320	Singleton3126	IPR001202( WW/Rsp5/WWP )|Molecular Function: protein binding (GO:0005515)
1321	Singleton3129	IPR002344( Lupus La protein )|Molecular Function: RNA binding (GO:0003723), Cellular Component: nucleus (GO:0005634), Biological Process: RNA processing (GO:0006396), Cellular ComponentIPR006630( RNA-binding protein Lupus La )
1322	Singleton3132	IPR005746( Thioredoxin )|Biological Process: glycerol ether metabolic process (GO:0006662), Molecular Function: electron carrier activity (GO:0009055), Molecular Function: protein disulfide oxidoreductase activity (GO:0015035), Biological ProcessIPR008979( Galactose-binding domain-like )IPR010400( Proteasome-interacting thioredoxin-like domain, C-terminal )
1323	Singleton3134	IPR014877( Exportin 1, C-terminal )IPR016024( Armadillo-type fold )|Molecular Function: binding (GO:0005488)
1324	Singleton313	IPR001107( Band 7 protein )IPR001972( Stomatin )|Cellular Component: membrane (GO:0016020)::::IPR018080( Band 7/stomatin-like, conserved site )
1325	Singleton3140	IPR002109( Glutaredoxin )|Molecular Function: electron carrier activity (GO:0009055), Molecular Function: protein disulfide oxidoreductase activity (GO:0015035), Biological Process: cell redox homeostasis (GO:0045454)IPR012336( Thioredoxin-like fold )IPR014025( Glutaredoxin subgroup )
1326	Singleton3141	IPR000701( Succinate dehydrogenase/Fumarate reductase, transmembrane subunit )|Molecular Function: oxidoreductase activity, acting on the CH-CH group of donors (GO:0016627)::::IPR018495( Succinate dehydrogenase, cytochrome b subunit, conserved site )|Molecular Function: succinate dehydrogenase activity (GO:0000104), Biological Process: tricarboxylic acid cycle (GO:0006099), Molecular Function: el…
1327	Singleton3144	IPR002490( ATPase, V0/A0 complex, 116kDa subunit )|Molecular Function: hydrogen ion transmembrane transporter activity (GO:0015078), Biological Process: ATP hydrolysis coupled proton transport (GO:0015991), Cellular Component: proton-transporting two-sector ATPase complex, proton-transporting domain (GO:0033177)
1328	Singleton3147	IPR001251( Cellular retinaldehyde-binding/triple function, C-terminal )IPR009038( GOLD )|Biological Process: transport (GO:0006810), Cellular Component: integral to membrane (GO:0016021)
1329	Singleton3148	IPR001950( Translation initiation factor SUI1 )|Molecular Function: translation initiation factor activity (GO:0003743), Biological Process: translational initiation (GO:0006413)
1330	Singleton314	IPR004843( Metallo-dependent phosphatase )|Molecular Function: hydrolase activity (GO:0016787)::::IPR006186( Serine/threonine-specific protein phosphatase/bis(5-nucleosyl)-tetraphosphatase )|Molecular Function: hydrolase activity (GO:0016787)
1331	Singleton3152	IPR001609( Myosin head, motor domain )|Molecular Function: motor activity (GO:0003774), Molecular Function: ATP binding (GO:0005524), Cellular Component: myosin complex (GO:0016459)IPR015650( Heavy chain of Myosin )
1332	Singleton3154	IPR004006( Dak kinase )|Molecular Function: glycerone kinase activity (GO:0004371), Biological Process: glycerol metabolic process (GO:0006071)::IPR004007( Dak phosphatase )|Molecular Function: glycerone kinase activity (GO:0004371), Biological Process: glycerol metabolic process (GO:0006071)
1333	Singleton3155	IPR000215( Protease inhibitor I4, serpin )|Molecular Function: serine-type endopeptidase inhibitor activity (GO:0004867)::::IPR023795( Protease inhibitor I4, serpin, conserved site )IPR023796( Serpin domain )
1334	Singleton3157	IPR013069( BTB/POZ )|Molecular Function: protein binding (GO:0005515)
1335	Singleton3160	IPR001023( Heat shock protein Hsp70 )|Molecular Function: ATP binding (GO:0005524)
1336	Singleton3161	IPR000023( Phosphofructokinase domain )|Molecular Function: 6-phosphofructokinase activity (GO:0003872), Cellular Component: 6-phosphofructokinase complex (GO:0005945), Biological Process: glycolysis (GO:0006096)IPR022953( Phosphofructokinase )
1337	Singleton3164	IPR002198( Short-chain dehydrogenase/reductase SDR )|Biological Process: metabolic process (GO:0008152), Molecular Function: oxidoreductase activity (GO:0016491)
1338	Singleton3165	IPR011249( Metalloenzyme, LuxS/M16 peptidase-like, metal-binding )|Molecular Function: catalytic activity (GO:0003824), Molecular Function: metal ion binding (GO:0046872)
1339	Singleton3166	IPR001012( UBX )|Molecular Function: protein binding (GO:0005515)
1340	Singleton3168	IPR000719( Protein kinase, catalytic domain )|Molecular Function: protein kinase activity (GO:0004672), Molecular Function: ATP binding (GO:0005524), Biological Process: protein phosphorylation (GO:0006468)IPR011009( Protein kinase-like domain )|Molecular Function: transferase activity, transferring phosphorus-containing groups (GO:0016772)::::IPR017442( Serine/threonine-protein kinase-like domai…
1341	Singleton3175	IPR001176( 1-aminocyclopropane-1-carboxylate synthase )|Molecular Function: 1-aminocyclopropane-1-carboxylate synthase activity (GO:0016847), Biological Process: 1-aminocyclopropane-1-carboxylate biosynthetic process (GO:0042218)::IPR004839( Aminotransferase, class I/classII )|Biological Process: biosynthetic process (GO:0009058), Molecular Function: transferase activity, transferring nitrogenous…
1342	Singleton3176	IPR016024( Armadillo-type fold )|Molecular Function: binding (GO:0005488)
1343	Singleton3179	IPR000253( Forkhead-associated (FHA) domain )|Molecular Function: protein binding (GO:0005515)::::IPR008984( SMAD/FHA domain )|Molecular Function: protein binding (GO:0005515)
1344	Singleton317	IPR001273( Aromatic amino acid hydroxylase )|Molecular Function: monooxygenase activity (GO:0004497), Molecular Function: iron ion binding (GO:0005506), Biological Process: aromatic amino acid family metabolic process (GO:0009072), Biological ProcessIPR019774( Aromatic amino acid hydroxylase, C-terminal )|Molecular Function: oxidoreductase activity, acting on paired donors, with incorporation or …
1345	Singleton3180	IPR000699( Intracellular calcium-release channel )|Molecular Function: calcium channel activity (GO:0005262), Cellular Component: membrane (GO:0016020), Biological Process: calcium ion transmembrane transport (GO:0070588)IPR003877( SPla/RYanodine receptor SPRY )|Molecular Function: protein binding (GO:0005515)::::IPR015925( Ryanodine receptor-related )
1346	Singleton3181	IPR000504( RNA recognition motif domain )|Molecular Function: nucleic acid binding (GO:0003676)
1347	Singleton3182	IPR000242( Protein-tyrosine phosphatase, receptor/non-receptor type )|Molecular Function: protein tyrosine phosphatase activity (GO:0004725), Biological Process: protein dephosphorylation (GO:0006470)::IPR000387( Protein-tyrosine/Dual-specificity phosphatase )|Biological Process: dephosphorylation (GO:0016311), Molecular Function: phosphatase activity (GO:0016791)::IPR016130( Protein-tyrosine pho…
1348	Singleton3188	IPR002423( Chaperonin Cpn60/TCP-1 )|Molecular Function: ATP binding (GO:0005524), Biological Process: cellular protein metabolic process (GO:0044267)
1349	Singleton318	IPR007992( Cytochrome b, succinate dehydrogenase small subunit, CybS )|Molecular Function: iron ion binding (GO:0005506), Cellular Component: mitochondrial envelope (GO:0005740), Biological Process: tricarboxylic acid cycle (GO:0006099), Cellular Component
1350	Singleton3190	IPR011046( WD40 repeat-like-containing domain )|Molecular Function: protein binding (GO:0005515)::::IPR017986( WD40-repeat-containing domain )|Molecular Function: protein binding (GO:0005515)::::IPR019782( WD40 repeat 2 )
1351	Singleton3193	IPR000718( Peptidase M13, neprilysin )|Molecular Function: metalloendopeptidase activity (GO:0004222), Biological Process: proteolysis (GO:0006508)::IPR008753( Peptidase M13 )|Biological Process: proteolysis (GO:0006508), Molecular Function: metallopeptidase activity (GO:0008237)
1352	Singleton3195	IPR008250( ATPase, P-type, ATPase-associated domain )|Molecular Function: nucleotide binding (GO:0000166), Molecular Function: metal ion binding (GO:0046872)
1353	Singleton3196	IPR004088( K Homology, type 1 )|Molecular Function: RNA binding (GO:0003723)::::IPR018111( K Homology, type 1, subgroup )|Molecular Function: RNA binding (GO:0003723)
1354	Singleton31	IPR000242( Protein-tyrosine phosphatase, receptor/non-receptor type )|Molecular Function: protein tyrosine phosphatase activity (GO:0004725), Biological Process: protein dephosphorylation (GO:0006470)::IPR000387( Protein-tyrosine/Dual-specificity phosphatase )|Biological Process: dephosphorylation (GO:0016311), Molecular Function: phosphatase activity (GO:0016791)
1355	Singleton3200	IPR002110( Ankyrin repeat )|Molecular Function: protein binding (GO:0005515)::::IPR020683( Ankyrin repeat-containing domain )
1356	Singleton3203	IPR001054( Adenylyl cyclase class-3/4/guanylyl cyclase )|Biological Process: cyclic nucleotide biosynthetic process (GO:0009190), Molecular Function: phosphorus-oxygen lyase activity (GO:0016849), Biological Process: intracellular signal transduction (GO:0035556)
1357	Singleton3204	IPR001033( Alpha-catenin )|Molecular Function: structural molecule activity (GO:0005198), Biological Process: cell adhesion (GO:0007155), Cellular Component: actin cytoskeleton (GO:0015629), Molecular FunctionIPR006077( Vinculin/alpha-catenin )|Molecular Function: structural molecule activity (GO:0005198), Biological Process: cell adhesion (GO:0007155), Cellular Component: actin cytoskeleton (GO:…
1358	Singleton3205	IPR013709( 2-isopropylmalate synthase LeuA, allosteric (dimerisation) domain )|Molecular Function: 2-isopropylmalate synthase activity (GO:0003852), Biological Process: leucine biosynthetic process (GO:0009098)
1359	Singleton3208	IPR004088( K Homology, type 1 )|Molecular Function: RNA binding (GO:0003723)::::IPR018111( K Homology, type 1, subgroup )|Molecular Function: RNA binding (GO:0003723)
1360	Singleton320	IPR006689( ARF/SAR superfamily )|Molecular Function: GTP binding (GO:0005525)
1361	Singleton3211	IPR002539( MaoC-like dehydratase )|Biological Process: metabolic process (GO:0008152), Molecular Function: oxidoreductase activity (GO:0016491)
1362	Singleton3212	IPR017896( 4Fe-4S ferredoxin, iron-sulpur binding domain )|Molecular Function: iron-sulfur cluster binding (GO:0051536)::::IPR017900( 4Fe-4S ferredoxin, iron-sulphur binding, conserved site )|Molecular Function: electron carrier activity (GO:0009055), Molecular Function: iron-sulfur cluster binding (GO:0051536)
1363	Singleton3213	IPR007274( Ctr copper transporter )|Molecular Function: copper ion transmembrane transporter activity (GO:0005375), Cellular Component: integral to membrane (GO:0016021), Biological Process: copper ion transmembrane transport (GO:0035434)
1364	Singleton3214	IPR004686( Tricarboxylate/iron carrier )|Biological Process: cation transport (GO:0006812), Molecular Function: cation transmembrane transporter activity (GO:0008324), Cellular Component: membrane (GO:0016020), Biological Process
1365	Singleton3220	IPR007110( Immunoglobulin-like )|Molecular Function: protein binding (GO:0005515)::::IPR013098( Immunoglobulin I-set )
1366	Singleton3221	IPR001683( Phox homologous domain )|Molecular Function: protein binding (GO:0005515), Biological Process: cell communication (GO:0007154), Molecular Function: phosphatidylinositol binding (GO:0035091)IPR015404( Vps5 C-terminal )
1367	Singleton3223	IPR006939( SNF5/SMARCB1/INI1 )|Cellular Component: nuclear chromosome (GO:0000228), Biological Process: chromatin remodeling (GO:0006338)
1368	Singleton3226	IPR006434( HAD-superfamily hydrolase, subfamily IE )|Molecular Function: magnesium ion binding (GO:0000287), Cellular Component: cytoplasm (GO:0005737), Molecular Function: 5'-nucleotidase activity (GO:0008253)
1369	Singleton3229	IPR007515( Mss4 )|Molecular Function: guanyl-nucleotide exchange factor activity (GO:0005085), Biological Process: small GTPase mediated signal transduction (GO:0007264)::IPR011057( Mss4-like )
1370	Singleton3231	IPR001534( Transthyretin-like )|Cellular Component: extracellular space (GO:0005615)
1371	Singleton3232	IPR004099( Pyridine nucleotide-disulphide oxidoreductase, dimerisation )|Cellular Component: cytoplasm (GO:0005737), Molecular Function: oxidoreductase activity (GO:0016491), Biological Process: cell redox homeostasis (GO:0045454), Molecular FunctionIPR013027( FAD-dependent pyridine nucleotide-disulphide oxidoreductase )IPR016156( FAD/NAD-linked reductase, dimerisation )|Molecular Function: oxido…
1372	Singleton3233	IPR001478( PDZ/DHR/GLGF )|Molecular Function: protein binding (GO:0005515)
1373	Singleton3237	IPR002133( S-adenosylmethionine synthetase )|Molecular Function: methionine adenosyltransferase activity (GO:0004478), Molecular Function: ATP binding (GO:0005524), Biological Process: S-adenosylmethionine biosynthetic process (GO:0006556)IPR022628( S-adenosylmethionine synthetase, N-terminal )|Molecular Function: methionine adenosyltransferase activity (GO:0004478)::::IPR022629( S-adenosylmethio…
1374	Singleton3247	IPR000915( Ribosomal protein L6E )|Molecular Function: structural constituent of ribosome (GO:0003735), Cellular Component: intracellular (GO:0005622), Cellular Component: ribosome (GO:0005840), Biological Process
1375	Singleton3248	IPR000008( C2 calcium-dependent membrane targeting )|Molecular Function: protein binding (GO:0005515)::::IPR008973( C2 calcium/lipid-binding domain, CaLB )|Molecular Function: protein binding (GO:0005515)::::IPR018029( C2 membrane targeting protein )
1376	Singleton3249	IPR001433( Oxidoreductase FAD/NAD(P)-binding )|Molecular Function: oxidoreductase activity (GO:0016491), Biological Process: oxidation-reduction process (GO:0055114)::IPR001709( Flavoprotein pyridine nucleotide cytochrome reductase )|Molecular Function: oxidoreductase activity (GO:0016491), Biological Process: oxidation-reduction process (GO:0055114)::IPR003097( FAD-binding, type 1 )|Molecular Fu…
1377	Singleton3256	IPR001204( Phosphate transporter )|Molecular Function: inorganic phosphate transmembrane transporter activity (GO:0005315), Biological Process: phosphate transport (GO:0006817), Cellular Component: membrane (GO:0016020)
1378	Singleton325	IPR000023( Phosphofructokinase domain )|Molecular Function: 6-phosphofructokinase activity (GO:0003872), Cellular Component: 6-phosphofructokinase complex (GO:0005945), Biological Process: glycolysis (GO:0006096)IPR022953( Phosphofructokinase )
1379	Singleton3260	IPR020946( Flavin-containing monooxygenase-like )|Molecular Function: flavin-containing monooxygenase activity (GO:0004499), Molecular Function: flavin adenine dinucleotide binding (GO:0050660), Molecular Function: NADP binding (GO:0050661), Biological Process
1380	Singleton3264	IPR004088( K Homology, type 1 )|Molecular Function: RNA binding (GO:0003723)::::IPR018111( K Homology, type 1, subgroup )|Molecular Function: RNA binding (GO:0003723)
1381	Singleton326	IPR005804( Fatty acid desaturase, type 1 )|Biological Process: lipid metabolic process (GO:0006629), Molecular Function: oxidoreductase activity (GO:0016491), Biological Process: oxidation-reduction process (GO:0055114)IPR015876( Fatty acid desaturase, type 1, core )|Molecular Function: oxidoreductase activity, acting on paired donors, with oxidation of a pair of donors resulting in the reduction…
1382	Singleton3273	IPR001107( Band 7 protein )IPR001972( Stomatin )|Cellular Component: membrane (GO:0016020)::::IPR018080( Band 7/stomatin-like, conserved site )
1383	Singleton3275	IPR000866( Alkyl hydroperoxide reductase subunit C/ Thiol specific antioxidant )|Molecular Function: antioxidant activity (GO:0016209), Molecular Function: oxidoreductase activity (GO:0016491)::IPR012336( Thioredoxin-like fold )IPR019479( Peroxiredoxin, C-terminal )|Molecular Function: peroxiredoxin activity (GO:0051920)
1384	Singleton3277	IPR001727( Uncharacterised protein family UPF0016 )|Cellular Component: membrane (GO:0016020)
1385	Singleton3280	IPR001240( N-(5'phosphoribosyl)anthranilate isomerase (PRAI) )|Molecular Function: phosphoribosylanthranilate isomerase activity (GO:0004640), Biological Process: tryptophan metabolic process (GO:0006568)::IPR011060( Ribulose-phosphate binding barrel )|Molecular Function: catalytic activity (GO:0003824), Biological Process: metabolic process (GO:0008152)
1386	Singleton3281	IPR007110( Immunoglobulin-like )|Molecular Function: protein binding (GO:0005515)::::IPR013098( Immunoglobulin I-set )
1387	Singleton3283	IPR002159( CD36 antigen )|Biological Process: cell adhesion (GO:0007155), Cellular Component: membrane (GO:0016020)
1388	Singleton3287	IPR001353( Proteasome, subunit alpha/beta )|Molecular Function: threonine-type endopeptidase activity (GO:0004298), Cellular Component: proteasome core complex (GO:0005839), Biological Process: proteolysis involved in cellular protein catabolic process (GO:0051603)IPR023333( Proteasome B-type subunit )|Molecular Function: threonine-type endopeptidase activity (GO:0004298)
1389	Singleton3289	IPR004277( Phosphatidyl serine synthase )|Biological Process: phosphatidylserine biosynthetic process (GO:0006659)
1390	Singleton328	IPR007304( TAP42-like protein )|Biological Process: regulation of signal transduction (GO:0009966)
1391	Singleton3290	IPR002194( Chaperonin TCP-1, conserved site )|Molecular Function: ATP binding (GO:0005524), Biological Process: protein folding (GO:0006457), Molecular Function: unfolded protein binding (GO:0051082)IPR002423( Chaperonin Cpn60/TCP-1 )|Molecular Function: ATP binding (GO:0005524), Biological Process: cellular protein metabolic process (GO:0044267)::IPR012718( T-complex protein 1, epsilon subunit )…
1392	Singleton3299	IPR008930( Terpenoid cylases/protein prenyltransferase alpha-alpha toroid )IPR011626( A-macroglobulin complement component )|Cellular Component: extracellular space (GO:0005615)::::IPR019565( Alpha-2-macroglobulin, thiol-ester bond-forming )IPR019742( Alpha-2-macroglobulin, conserved site )
1393	Singleton329	IPR010061( Methylmalonate-semialdehyde dehydrogenase )|Molecular Function: methylmalonate-semialdehyde dehydrogenase (acylating) activity (GO:0004491), Biological Process: oxidation-reduction process (GO:0055114)::IPR015590( Aldehyde dehydrogenase domain )|Biological Process: metabolic process (GO:0008152), Molecular Function: oxidoreductase activity (GO:0016491), Biological Process: oxidation-re…
1394	Singleton32	IPR004160( Translation elongation factor EFTu/EF1A, C-terminal )|Molecular Function: GTP binding (GO:0005525)::::IPR004161( Translation elongation factor EFTu/EF1A, domain 2 )|Molecular Function: GTP binding (GO:0005525)::::IPR009000( Translation elongation/initiation factor/Ribosomal, beta-barrel )IPR009001( Translation elongation factor EF1A/initiation factor IF2gamma, C-terminal )
1395	Singleton3300	IPR001806( Ras GTPase )|Molecular Function: GTP binding (GO:0005525), Biological Process: small GTPase mediated signal transduction (GO:0007264)::IPR013753( Ras )IPR020851( Small GTPase )
1396	Singleton3302	IPR011046( WD40 repeat-like-containing domain )|Molecular Function: protein binding (GO:0005515)::::IPR019781( WD40 repeat, subgroup )
1397	Singleton3304	IPR001478( PDZ/DHR/GLGF )|Molecular Function: protein binding (GO:0005515)
1398	Singleton3306	IPR000418( Ets )|Molecular Function: sequence-specific DNA binding transcription factor activity (GO:0003700), Biological Process: regulation of transcription, DNA-dependent (GO:0006355), Molecular Function: sequence-specific DNA binding (GO:0043565)
1399	Singleton3309	IPR001790( Ribosomal protein L10/acidic P0 )|Cellular Component: intracellular (GO:0005622), Biological Process: ribosome biogenesis (GO:0042254)
1400	Singleton330	IPR001327( Pyridine nucleotide-disulphide oxidoreductase, NAD-binding domain )|Molecular Function: oxidoreductase activity (GO:0016491), Molecular Function: flavin adenine dinucleotide binding (GO:0050660), Biological Process: oxidation-reduction process (GO:0055114)IPR004099( Pyridine nucleotide-disulphide oxidoreductase, dimerisation )|Cellular Component: cytoplasm (GO:0005737), Molecular Funct…
1401	Singleton3312	IPR010339( TIP49, C-terminal )|Molecular Function: DNA helicase activity (GO:0003678), Molecular Function: ATP binding (GO:0005524)
1402	Singleton3313	IPR002347( Glucose/ribitol dehydrogenase )|Molecular Function: oxidoreductase activity (GO:0016491), Biological Process: oxidation-reduction process (GO:0055114)
1403	Singleton3314	IPR000571( Zinc finger, CCCH-type )|Molecular Function: nucleic acid binding (GO:0003676), Molecular Function: zinc ion binding (GO:0008270)::IPR019496( Nuclear fragile X mental retardation-interacting protein 1, conserved domain )
1404	Singleton3318	IPR000791( GPR1/FUN34/yaaH )|Cellular Component: membrane (GO:0016020)
1405	Singleton3319	IPR003131( Potassium channel, voltage dependent, Kv, tetramerisation )|Molecular Function: voltage-gated potassium channel activity (GO:0005249), Biological Process: potassium ion transport (GO:0006813), Cellular Component: voltage-gated potassium channel complex (GO:0008076), Cellular ComponentIPR011333( BTB/POZ fold )
1406	Singleton3322	IPR022141( Plasma membrane calcium transporter ATPase C-terminal )|Molecular Function: calcium-transporting ATPase activity (GO:0005388)
1407	Singleton3325	IPR002041( Ran GTPase )|Molecular Function: GTPase activity (GO:0003924), Molecular Function: GTP binding (GO:0005525), Biological Process: GTP catabolic process (GO:0006184), Biological ProcessIPR013753( Ras )
1408	Singleton3326	IPR000242( Protein-tyrosine phosphatase, receptor/non-receptor type )|Molecular Function: protein tyrosine phosphatase activity (GO:0004725), Biological Process: protein dephosphorylation (GO:0006470)
1409	Singleton3334	IPR003961( Fibronectin, type III )|Molecular Function: protein binding (GO:0005515)::::IPR008957( Fibronectin type III domain )
1410	Singleton3335	IPR001806( Ras GTPase )|Molecular Function: GTP binding (GO:0005525), Biological Process: small GTPase mediated signal transduction (GO:0007264)::IPR013753( Ras )IPR020851( Small GTPase )
1411	Singleton333	IPR002928( Myosin tail )|Molecular Function: motor activity (GO:0003774), Cellular Component: myosin complex (GO:0016459)::IPR009053( Prefoldin )
1412	Singleton3347	IPR000573( Aconitase A/isopropylmalate dehydratase small subunit, swivel )|Biological Process: metabolic process (GO:0008152)::::IPR006248( Aconitase, mitochondrial-like )|Molecular Function: aconitate hydratase activity (GO:0003994), Biological Process: tricarboxylic acid cycle (GO:0006099), Molecular Function: 4 iron, 4 sulfur cluster binding (GO:0051539)IPR015928( Aconitase/3-isopropylmalate d…
1413	Singleton3350	IPR001030( Aconitase/3-isopropylmalate dehydratase large subunit, alpha/beta/alpha )|Biological Process: metabolic process (GO:0008152)::::IPR006248( Aconitase, mitochondrial-like )|Molecular Function: aconitate hydratase activity (GO:0003994), Biological Process: tricarboxylic acid cycle (GO:0006099), Molecular Function: 4 iron, 4 sulfur cluster binding (GO:0051539)IPR015937( Aconitase/isopropyl…
1414	Singleton3351	IPR000209( Peptidase S8/S53, subtilisin/kexin/sedolisin )|Molecular Function: serine-type endopeptidase activity (GO:0004252), Biological Process: proteolysis (GO:0006508)::IPR001609( Myosin head, motor domain )|Molecular Function: motor activity (GO:0003774), Molecular Function: ATP binding (GO:0005524), Cellular Component: myosin complex (GO:0016459)IPR015650( Heavy chain of Myosin )IPR023828( …
1415	Singleton3352	IPR001107( Band 7 protein )IPR001972( Stomatin )|Cellular Component: membrane (GO:0016020)::::IPR018080( Band 7/stomatin-like, conserved site )
1416	Singleton3353	IPR004843( Metallo-dependent phosphatase )|Molecular Function: hydrolase activity (GO:0016787)
1417	Singleton3355	IPR001312( Hexokinase )|Molecular Function: ATP binding (GO:0005524), Biological Process: carbohydrate metabolic process (GO:0005975), Molecular Function: phosphotransferase activity, alcohol group as acceptor (GO:0016773)IPR022672( Hexokinase, N-terminal )|Molecular Function: ATP binding (GO:0005524), Biological Process: carbohydrate metabolic process (GO:0005975), Molecular Function: phosphotra…
1418	Singleton3358	IPR004010( Cache )|Cellular Component: membrane (GO:0016020)
1419	Singleton335	IPR000754( Ribosomal protein S9 )|Molecular Function: structural constituent of ribosome (GO:0003735), Cellular Component: intracellular (GO:0005622), Cellular Component: ribosome (GO:0005840), Biological ProcessIPR020568( Ribosomal protein S5 domain 2-type fold )IPR020574( Ribosomal protein S9, conserved site )|Molecular Function: structural constituent of ribosome (GO:0003735), Cellular Compone…
1420	Singleton3361	IPR003347( Transcription factor jumonji/aspartyl beta-hydroxylase )|Molecular Function: protein binding (GO:0005515)::::IPR013129( Transcription factor jumonji )
1421	Singleton3362	IPR016024( Armadillo-type fold )|Molecular Function: binding (GO:0005488)
1422	Singleton3365	IPR000668( Peptidase C1A, papain C-terminal )|Biological Process: proteolysis (GO:0006508), Molecular Function: cysteine-type peptidase activity (GO:0008234)::IPR013128( Peptidase C1A, papain )|Molecular Function: cysteine-type peptidase activity (GO:0008234)
1423	Singleton3368	IPR002558( I/LWEQ )|Molecular Function: actin binding (GO:0003779)::::IPR015710( Talin-related )
1424	Singleton3369	IPR000794( Beta-ketoacyl synthase )|Molecular Function: catalytic activity (GO:0003824), Biological Process: biosynthetic process (GO:0009058)::IPR013968( Polyketide synthase, KR )
1425	Singleton3370	IPR002110( Ankyrin repeat )|Molecular Function: protein binding (GO:0005515)::::IPR020683( Ankyrin repeat-containing domain )
1426	Singleton3372	IPR005816( Secreted growth factor Wnt protein )|Cellular Component: extracellular region (GO:0005576), Biological Process: Wnt receptor signaling pathway, calcium modulating pathway (GO:0007223), Biological Process: multicellular organismal development (GO:0007275)IPR005817( Wnt superfamily )|Cellular Component: extracellular region (GO:0005576), Biological Process: Wnt receptor signaling pathway…
1427	Singleton3378	IPR004045( Glutathione S-transferase, N-terminal )|Molecular Function: protein binding (GO:0005515)::::IPR012336( Thioredoxin-like fold )
1428	Singleton337	IPR002423( Chaperonin Cpn60/TCP-1 )|Molecular Function: ATP binding (GO:0005524), Biological Process: cellular protein metabolic process (GO:0044267)
1429	Singleton3380	IPR004843( Metallo-dependent phosphatase )|Molecular Function: hydrolase activity (GO:0016787)::::IPR006186( Serine/threonine-specific protein phosphatase/bis(5-nucleosyl)-tetraphosphatase )|Molecular Function: hydrolase activity (GO:0016787)
1430	Singleton3381	IPR004113( FAD-linked oxidase, C-terminal )|Molecular Function: catalytic activity (GO:0003824), Molecular Function: flavin adenine dinucleotide binding (GO:0050660)::IPR006094( FAD linked oxidase, N-terminal )|Molecular Function: oxidoreductase activity (GO:0016491), Molecular Function: flavin adenine dinucleotide binding (GO:0050660)::IPR016164( FAD-linked oxidase-like, C-terminal )|Molecular F…
1431	Singleton3388	IPR016082( Ribosomal protein L30, ferredoxin-like fold domain )|Molecular Function: structural constituent of ribosome (GO:0003735), Cellular Component: ribosome (GO:0005840), Biological Process: translation (GO:0006412)IPR018038( Ribosomal protein L30, conserved site )|Molecular Function: structural constituent of ribosome (GO:0003735), Cellular Component: intracellular (GO:0005622), Cellular Co…
1432	Singleton338	IPR000425( Major intrinsic protein )|Molecular Function: transporter activity (GO:0005215), Biological Process: transport (GO:0006810), Cellular Component: membrane (GO:0016020)IPR004000( Actin-like )IPR004001( Actin, conserved site )|Molecular Function: ATP binding (GO:0005524)::::IPR023271( Aquaporin-like )
1433	Singleton3391	IPR011046( WD40 repeat-like-containing domain )|Molecular Function: protein binding (GO:0005515)
1434	Singleton3393	IPR001023( Heat shock protein Hsp70 )|Molecular Function: ATP binding (GO:0005524)::::IPR013126( Heat shock protein 70 )IPR018181( Heat shock protein 70, conserved site )
1435	Singleton3395	IPR010097( Malate dehydrogenase, type 1 )|Biological Process: malate metabolic process (GO:0006108), Molecular Function: L-malate dehydrogenase activity (GO:0030060), Biological Process: oxidation-reduction process (GO:0055114)IPR015955( Lactate dehydrogenase/glycoside hydrolase, family 4, C-terminal )|Molecular Function: catalytic activity (GO:0003824), Biological Process: carbohydrate metabolic…
1436	Singleton3399	IPR000022( Carboxyl transferase )|Molecular Function: ligase activity (GO:0016874)::::IPR011762( Acetyl-coenzyme A carboxyltransferase, N-terminal )|Molecular Function: ligase activity (GO:0016874)::::IPR011763( Acetyl-coenzyme A carboxyltransferase, C-terminal )|Molecular Function: ligase activity (GO:0016874)
1437	Singleton33	IPR000727( Target SNARE coiled-coil domain )|Molecular Function: protein binding (GO:0005515)
1438	Singleton3401	IPR002085( Alcohol dehydrogenase superfamily, zinc-containing )|Molecular Function: zinc ion binding (GO:0008270), Molecular Function: oxidoreductase activity (GO:0016491), Biological Process: oxidation-reduction process (GO:0055114)IPR013149( Alcohol dehydrogenase, C-terminal )|Molecular Function: zinc ion binding (GO:0008270), Molecular Function: oxidoreductase activity (GO:0016491), Biological…
1439	Singleton3402	IPR002083( MATH )|Molecular Function: protein binding (GO:0005515)::::IPR008974( TRAF-like )|Molecular Function: protein binding (GO:0005515)
1440	Singleton3403	IPR003131( Potassium channel, voltage dependent, Kv, tetramerisation )|Molecular Function: voltage-gated potassium channel activity (GO:0005249), Biological Process: potassium ion transport (GO:0006813), Cellular Component: voltage-gated potassium channel complex (GO:0008076), Cellular ComponentIPR011333( BTB/POZ fold )
1441	Singleton3407	IPR001715( Calponin homology domain )|Molecular Function: protein binding (GO:0005515)
1442	Singleton3408	IPR000242( Protein-tyrosine phosphatase, receptor/non-receptor type )|Molecular Function: protein tyrosine phosphatase activity (GO:0004725), Biological Process: protein dephosphorylation (GO:0006470)
1443	Singleton3411	IPR001807( Chloride channel, voltage gated )|Molecular Function: voltage-gated chloride channel activity (GO:0005247), Biological Process: chloride transport (GO:0006821), Cellular Component: membrane (GO:0016020), Biological ProcessIPR014743( Chloride channel, core )|Molecular Function: ion channel activity (GO:0005216), Biological Process: transmembrane transport (GO:0055085)
1444	Singleton3412	IPR000845( Nucleoside phosphorylase domain )|Molecular Function: catalytic activity (GO:0003824), Biological Process: nucleoside metabolic process (GO:0009116)::IPR001369( Purine phosphorylase, family 2 )|Molecular Function: transferase activity, transferring pentosyl groups (GO:0016763)
1445	Singleton3413	IPR011046( WD40 repeat-like-containing domain )|Molecular Function: protein binding (GO:0005515)::::IPR017986( WD40-repeat-containing domain )|Molecular Function: protein binding (GO:0005515)::::IPR019775( WD40 repeat, conserved site )IPR019781( WD40 repeat, subgroup )IPR019782( WD40 repeat 2 )
1446	Singleton3414	IPR001547( Glycoside hydrolase, family 5 )|Molecular Function: hydrolase activity, hydrolyzing O-glycosyl compounds (GO:0004553), Biological Process: carbohydrate metabolic process (GO:0005975)::IPR017853( Glycoside hydrolase, superfamily )
1447	Singleton3415	IPR016024( Armadillo-type fold )|Molecular Function: binding (GO:0005488)
1448	Singleton3417	IPR000819( Peptidase M17, leucyl aminopeptidase, C-terminal )|Molecular Function: aminopeptidase activity (GO:0004177), Cellular Component: intracellular (GO:0005622), Biological Process: proteolysis (GO:0006508)IPR011356( Peptidase M17 )|Molecular Function: aminopeptidase activity (GO:0004177), Cellular Component: cytoplasm (GO:0005737), Molecular Function: metalloexopeptidase activity (GO:00082…
1449	Singleton341	IPR001312( Hexokinase )|Molecular Function: ATP binding (GO:0005524), Biological Process: carbohydrate metabolic process (GO:0005975), Molecular Function: phosphotransferase activity, alcohol group as acceptor (GO:0016773)IPR022672( Hexokinase, N-terminal )|Molecular Function: ATP binding (GO:0005524), Biological Process: carbohydrate metabolic process (GO:0005975), Molecular Function: phosphotra…
1450	Singleton3422	IPR008758( Peptidase S28 )|Biological Process: proteolysis (GO:0006508), Molecular Function: serine-type peptidase activity (GO:0008236)
1451	Singleton3423	IPR002906( Ribosomal protein S27a )|Molecular Function: structural constituent of ribosome (GO:0003735), Cellular Component: intracellular (GO:0005622), Cellular Component: ribosome (GO:0005840), Biological Process
1452	Singleton3425	IPR001404( Heat shock protein Hsp90 )|Molecular Function: ATP binding (GO:0005524), Biological Process: protein folding (GO:0006457), Biological Process: response to stress (GO:0006950), Molecular FunctionIPR015566( Molecular chaperone, heat shock protein, endoplasmin )IPR020568( Ribosomal protein S5 domain 2-type fold )
1453	Singleton3426	IPR016156( FAD/NAD-linked reductase, dimerisation )|Molecular Function: oxidoreductase activity (GO:0016491), Molecular Function: flavin adenine dinucleotide binding (GO:0050660), Biological Process: oxidation-reduction process (GO:0055114)
1454	Singleton3429	IPR011701( Major facilitator superfamily )|Cellular Component: integral to membrane (GO:0016021), Biological Process: transmembrane transport (GO:0055085)::IPR016196( Major facilitator superfamily domain, general substrate transporter )IPR020846( Major facilitator superfamily domain )
1455	Singleton342	IPR001884( Translation elongation factor IF5A )|Molecular Function: RNA binding (GO:0003723), Molecular Function: translation elongation factor activity (GO:0003746), Biological Process: translational frameshifting (GO:0006452), Biological ProcessIPR008991( Translation protein SH3-like )IPR016027( Nucleic acid-binding, OB-fold-like )IPR019769( Translation elongation factor, IF5A, hypusine site )|…
1456	Singleton3430	IPR006900( Sec23/Sec24, helical domain )|Biological Process: intracellular protein transport (GO:0006886), Biological Process: ER to Golgi vesicle-mediated transport (GO:0006888), Cellular Component: COPII vesicle coat (GO:0030127)IPR007123( Gelsolin domain )
1457	Singleton3432	IPR003952( Fumarate reductase/succinate dehydrogenase, FAD-binding site )|Molecular Function: oxidoreductase activity (GO:0016491), Biological Process: oxidation-reduction process (GO:0055114)::IPR003953( Fumarate reductase/succinate dehydrogenase flavoprotein, N-terminal )|Molecular Function: electron carrier activity (GO:0009055), Molecular Function: oxidoreductase activity (GO:0016491)
1458	Singleton3435	IPR010684( RNA polymerase II transcription factor SIII, subunit A )|Cellular Component: nucleus (GO:0005634), Biological Process: regulation of transcription, DNA-dependent (GO:0006355), Cellular Component: integral to membrane (GO:0016021)
1459	Singleton3438	IPR009080( Aminoacyl-tRNA synthetase, class 1a, anticodon-binding )|Molecular Function: nucleotide binding (GO:0000166), Molecular Function: aminoacyl-tRNA ligase activity (GO:0004812), Molecular Function: ATP binding (GO:0005524), Cellular Component
1460	Singleton343	IPR001030( Aconitase/3-isopropylmalate dehydratase large subunit, alpha/beta/alpha )|Biological Process: metabolic process (GO:0008152)::::IPR006248( Aconitase, mitochondrial-like )|Molecular Function: aconitate hydratase activity (GO:0003994), Biological Process: tricarboxylic acid cycle (GO:0006099), Molecular Function: 4 iron, 4 sulfur cluster binding (GO:0051539)IPR015928( Aconitase/3-isoprop…
1461	Singleton3441	IPR000644( Cystathionine beta-synthase, core )|Molecular Function: protein binding (GO:0005515)::::IPR001093( IMP dehydrogenase/GMP reductase )|Molecular Function: catalytic activity (GO:0003824), Biological Process: oxidation-reduction process (GO:0055114)::IPR015875( IMP dehydrogenase / GMP reductase, conserved site )|Molecular Function: oxidoreductase activity (GO:0016491), Biological Process:…
1462	Singleton3443	IPR012617( TRAUB )|Cellular Component: nucleus (GO:0005634)
1463	Singleton3444	IPR001628( Zinc finger, nuclear hormone receptor-type )|Molecular Function: sequence-specific DNA binding transcription factor activity (GO:0003700), Cellular Component: nucleus (GO:0005634), Biological Process: regulation of transcription, DNA-dependent (GO:0006355), Molecular Function
1464	Singleton3449	IPR001330( Prenyltransferase/squalene oxidase )|Molecular Function: catalytic activity (GO:0003824)::::IPR008930( Terpenoid cylases/protein prenyltransferase alpha-alpha toroid )
1465	Singleton3454	IPR000418( Ets )|Molecular Function: sequence-specific DNA binding transcription factor activity (GO:0003700), Biological Process: regulation of transcription, DNA-dependent (GO:0006355), Molecular Function: sequence-specific DNA binding (GO:0043565)
1466	Singleton3455	IPR000038( Cell division protein GTP binding )|Molecular Function: GTP binding (GO:0005525), Biological Process: cell cycle (GO:0007049)
1467	Singleton3463	IPR000008( C2 calcium-dependent membrane targeting )|Molecular Function: protein binding (GO:0005515)::::IPR008973( C2 calcium/lipid-binding domain, CaLB )|Molecular Function: protein binding (GO:0005515)::::IPR018029( C2 membrane targeting protein )
1468	Singleton3465	IPR013111( EGF, extracellular )IPR015812( Integrin beta subunit )|Molecular Function: receptor activity (GO:0004872), Molecular Function: binding (GO:0005488), Biological Process: cell adhesion (GO:0007155), Biological Process
1469	Singleton3469	IPR008154( Amyloidogenic glycoprotein, extracellular )|Molecular Function: binding (GO:0005488), Cellular Component: integral to membrane (GO:0016021)::IPR015849( Amyloidogenic glycoprotein, heparin-binding )|Molecular Function: binding (GO:0005488), Cellular Component: integral to membrane (GO:0016021)
1470	Singleton3470	IPR000819( Peptidase M17, leucyl aminopeptidase, C-terminal )|Molecular Function: aminopeptidase activity (GO:0004177), Cellular Component: intracellular (GO:0005622), Biological Process: proteolysis (GO:0006508)IPR011356( Peptidase M17 )|Molecular Function: aminopeptidase activity (GO:0004177), Cellular Component: cytoplasm (GO:0005737), Molecular Function: metalloexopeptidase activity (GO:00082…
1471	Singleton3479	IPR000127( Ubiquitin-activating enzyme repeat )|Molecular Function: ATP binding (GO:0005524), Biological Process: protein modification process (GO:0006464), Molecular Function: small protein activating enzyme activity (GO:0008641)IPR009036( Molybdenum cofactor biosynthesis, MoeB )
1472	Singleton3486	IPR000536( Nuclear hormone receptor, ligand-binding, core )|Molecular Function: sequence-specific DNA binding transcription factor activity (GO:0003700), Molecular Function: steroid hormone receptor activity (GO:0003707), Cellular Component: nucleus (GO:0005634), Biological ProcessIPR008946( Nuclear hormone receptor, ligand-binding )|Molecular Function: sequence-specific DNA binding transcription…
1473	Singleton3488	IPR000873( AMP-dependent synthetase/ligase )|Molecular Function: catalytic activity (GO:0003824), Biological Process: metabolic process (GO:0008152)
1474	Singleton3490	IPR011046( WD40 repeat-like-containing domain )|Molecular Function: protein binding (GO:0005515)::::IPR017986( WD40-repeat-containing domain )|Molecular Function: protein binding (GO:0005515)::::IPR019781( WD40 repeat, subgroup )
1475	Singleton3491	IPR001452( Src homology-3 domain )|Molecular Function: protein binding (GO:0005515)
1476	Singleton3492	IPR001128( Cytochrome P450 )|Molecular Function: iron ion binding (GO:0005506), Molecular Function: electron carrier activity (GO:0009055), Molecular Function: oxidoreductase activity, acting on paired donors, with incorporation or reduction of molecular oxygen (GO:0016705), Molecular FunctionIPR002402( Cytochrome P450, E-class, group II )|Molecular Function: monooxygenase activity (GO:0004497), …
1477	Singleton3497	IPR000891( Pyruvate carboxyltransferase )|Molecular Function: catalytic activity (GO:0003824)::::IPR005482( Biotin carboxylase, C-terminal )|Molecular Function: ligase activity (GO:0016874)::::IPR011054( Rudiment single hybrid motif )IPR011764( Biotin carboxylation domain )|Molecular Function: biotin carboxylase activity (GO:0004075), Molecular Function: ATP binding (GO:0005524), Molecular Functi…
1478	Singleton3499	IPR001096( Peptidase C13, legumain )|Molecular Function: cysteine-type endopeptidase activity (GO:0004197), Biological Process: proteolysis (GO:0006508)
1479	Singleton34	IPR000644( Cystathionine beta-synthase, core )|Molecular Function: protein binding (GO:0005515)
1480	Singleton3508	IPR014038( Translation elongation factor EF1B, beta/delta subunit, guanine nucleotide exchange )|Molecular Function: translation elongation factor activity (GO:0003746), Cellular Component: eukaryotic translation elongation factor 1 complex (GO:0005853), Biological Process: translational elongation (GO:0006414)
1481	Singleton3509	IPR011046( WD40 repeat-like-containing domain )|Molecular Function: protein binding (GO:0005515)::::IPR017986( WD40-repeat-containing domain )|Molecular Function: protein binding (GO:0005515)::::IPR019775( WD40 repeat, conserved site )IPR019781( WD40 repeat, subgroup )IPR019782( WD40 repeat 2 )IPR020472( G-protein beta WD-40 repeat )
1482	Singleton350	IPR000439( Ribosomal protein L15e )|Molecular Function: structural constituent of ribosome (GO:0003735), Cellular Component: intracellular (GO:0005622), Cellular Component: ribosome (GO:0005840), Biological ProcessIPR012678( Ribosomal protein L23/L15e )|Molecular Function: structural constituent of ribosome (GO:0003735), Cellular Component: intracellular (GO:0005622), Cellular Component: ribosome…
1483	Singleton3510	IPR015047( Domain of unknown function DUF1866 )|Molecular Function: RNA binding (GO:0003723), Molecular Function: phosphatidylinositol-4,5-bisphosphate 5-phosphatase activity (GO:0004439), Biological Process: dephosphorylation (GO:0016311)
1484	Singleton3511	IPR008162( Inorganic pyrophosphatase )|Molecular Function: magnesium ion binding (GO:0000287), Molecular Function: inorganic diphosphatase activity (GO:0004427), Cellular Component: cytoplasm (GO:0005737), Biological Process
1485	Singleton3512	IPR011046( WD40 repeat-like-containing domain )|Molecular Function: protein binding (GO:0005515)::::IPR017986( WD40-repeat-containing domain )|Molecular Function: protein binding (GO:0005515)::::IPR019775( WD40 repeat, conserved site )IPR019781( WD40 repeat, subgroup )IPR019782( WD40 repeat 2 )IPR020472( G-protein beta WD-40 repeat )
1486	Singleton3514	IPR006671( Cyclin, N-terminal )IPR013763( Cyclin-like )IPR015429( Cyclin C/H/T/L )|Biological Process: regulation of cyclin-dependent protein kinase activity (GO:0000079), Biological Process: regulation of transcription, DNA-dependent (GO:0006355), Molecular Function: protein kinase binding (GO:0019901)IPR015430( Cyclin T )|Biological Process: regulation of transcription, DNA-dependent (GO:000635…
1487	Singleton3518	IPR005833( Haloacid dehalogenase/epoxide hydrolase )|Biological Process: metabolic process (GO:0008152), Molecular Function: hydrolase activity (GO:0016787)::IPR023214( HAD-like domain )
1488	Singleton3519	IPR002933( Peptidase M20 )|Biological Process: metabolic process (GO:0008152), Molecular Function: hydrolase activity (GO:0016787)::IPR011650( Peptidase M20, dimerisation )|Molecular Function: hydrolase activity (GO:0016787)
1489	Singleton3521	IPR001310( Histidine triad (HIT) protein )IPR003010( Nitrilase/cyanide hydratase and apolipoprotein N-acyltransferase )|Biological Process: nitrogen compound metabolic process (GO:0006807), Molecular Function: hydrolase activity, acting on carbon-nitrogen (but not peptide) bonds (GO:0016810)::IPR011146( Histidine triad-like motif )|Molecular Function: catalytic activity (GO:0003824)
1490	Singleton3522	IPR001650( Helicase, C-terminal )|Molecular Function: nucleic acid binding (GO:0003676), Molecular Function: helicase activity (GO:0004386), Molecular Function: ATP binding (GO:0005524)IPR011545( DNA/RNA helicase, DEAD/DEAH box type, N-terminal )|Molecular Function: nucleic acid binding (GO:0003676), Molecular Function: ATP binding (GO:0005524), Molecular Function: ATP-dependent helicase activity…
1491	Singleton3523	IPR001664( Intermediate filament protein )|Molecular Function: structural molecule activity (GO:0005198)::::IPR016044( Filament )
1492	Singleton3527	IPR004547( Glucosamine-6-phosphate isomerase )|Molecular Function: glucosamine-6-phosphate deaminase activity (GO:0004342), Biological Process: N-acetylglucosamine metabolic process (GO:0006044)::IPR006148( Glucosamine/galactosamine-6-phosphate isomerase )|Biological Process: carbohydrate metabolic process (GO:0005975)
1493	Singleton3531	IPR020828( Glyceraldehyde 3-phosphate dehydrogenase, NAD(P) binding domain )IPR020831( Glyceraldehyde/Erythrose phosphate dehydrogenase family )|Molecular Function: oxidoreductase activity, acting on the aldehyde or oxo group of donors, NAD or NADP as acceptor (GO:0016620), Biological Process: oxidation-reduction process (GO:0055114)
1494	Singleton3532	IPR007484( Peptidase M28 )|Biological Process: proteolysis (GO:0006508), Molecular Function: peptidase activity (GO:0008233)
1495	Singleton3534	IPR000182( GCN5-related N-acetyltransferase (GNAT) domain )|Molecular Function: N-acetyltransferase activity (GO:0008080), Biological Process: metabolic process (GO:0008152)::IPR016181( Acyl-CoA N-acyltransferase )
1496	Singleton3536	IPR000719( Protein kinase, catalytic domain )|Molecular Function: protein kinase activity (GO:0004672), Molecular Function: ATP binding (GO:0005524), Biological Process: protein phosphorylation (GO:0006468)IPR008271( Serine/threonine-protein kinase, active site )|Molecular Function: protein serine/threonine kinase activity (GO:0004674), Biological Process: protein phosphorylation (GO:0006468)::IP…
1497	Singleton3537	IPR005062( SAC3/GANP/Nin1/mts3/eIF-3 p25 )IPR006746( 26S proteasome non-ATPase regulatory subunit Rpn12 )|Cellular Component: proteasome regulatory particle (GO:0005838), Biological Process: proteolysis (GO:0006508)
1498	Singleton3538	IPR001623( Heat shock protein DnaJ, N-terminal )|Molecular Function: heat shock protein binding (GO:0031072)::::IPR003095( Heat shock protein DnaJ )|Biological Process: protein folding (GO:0006457), Molecular Function: heat shock protein binding (GO:0031072), Molecular Function: unfolded protein binding (GO:0051082)IPR018253( Heat shock protein DnaJ, conserved site )|Molecular Function: heat shoc…
1499	Singleton3543	IPR011602( Pantothenate kinase )|Molecular Function: pantothenate kinase activity (GO:0004594), Molecular Function: ATP binding (GO:0005524), Biological Process: coenzyme A biosynthetic process (GO:0015937)
[truncated: 2,035 more rows]
