# Supplementary material for: The Transcriptome Analysis of Strongyloides stercoralis L3i Larvae Reveals Targets for Intervention in a Neglected Disease
Source: PLoS Negl Trop Dis. 2012 Feb 28;6(2):e1513. doi: 10.1371/journal.pntd.0001513 (PMC3289599; doi:10.1371/journal.pntd.0001513)
Supplement: Table S2 — Peptidases found in the S. stercoralis L3i transcriptome. (XLS) [file pntd.0001513.s003.xls]

## Sheet: Hoja1
		Table S2 Peptidases found in the S. stercoralis L3i transcriptome
Query ID	Peptidase
Omega peptidases
Contig455	ko:K12655 OTUD5, DUBA; OTU domain-containing protein 5 [EC:3.1.2.15]
Singleton168	ko:K09602 OTUB1; ubiquitin thioesterase protein OTUB1 [EC:3.4.-.-]
Singleton3793	ko:K11860 OTUD7; OTU domain-containing protein 7 [EC:3.-.-.-]
Singleton1197	ko:K05610 UCHL5, UCH37; ubiquitin carboxyl-terminal hydrolase L5 [EC:3.4.19.12]
Singleton1691	ko:K11844 USP16_45; ubiquitin carboxyl-terminal hydrolase 16/45 [EC:3.1.2.15]
Singleton1815	ko:K11836 USP5_13, UBP14; ubiquitin carboxyl-terminal hydrolase 5/13 [EC:3.1.2.15]
Singleton2029	ko:K11837 USP6_32; ubiquitin carboxyl-terminal hydrolase 6/32 [EC:3.1.2.15]
Singleton9847	ko:K11838 USP7, UBP15; ubiquitin carboxyl-terminal hydrolase 7 [EC:3.1.2.15]
Singleton6109	ko:K11843 USP14, UBP6; ubiquitin carboxyl-terminal hydrolase 14 [EC:3.1.2.15]
Cysteine peptidases
Contig493	ko:K08574 CAPN5; calpain-5 [EC:3.4.22.-]
Singletons 8, 102	ko:K08585 CAPNN; calpain, invertebrate [EC:3.4.22.-]
Singleton3934	ko:K08576 CAPN7; calpain-7 [EC:3.4.22.-]
Singleton8888	ko:K07369 MALT1; mucosa-associated lymphoid tissue lymphoma translocation protein 1 [EC:3.4.22.-]
Singleton836	ko:K01363 CTSB; cathepsin B [EC:3.4.22.1]
Singleton5330	ko:K01373 CTSF; cathepsin F [EC:3.4.22.41]
Singleton20	ko:K01365 CTSL; cathepsin L [EC:3.4.22.15]
Singleton387	ko:K08568 CTSZ; cathepsin X [EC:3.4.18.1]
Singleton3499	ko:K01369 LGMN; legumain [EC:3.4.22.34]
Singleton2358	ko:K08342 ATG4; autophagy-related protein 4 [EC:3.4.22.-]
Metalloproteinases
Singletons 4, 159, 10179	ko:K08076 E3.4.24.21; astacin [EC:3.4.24.21]
Singleton8423	ko:K01408 IDE, ide; insulysin [EC:3.4.24.56]
Singleton2208	ko:K06013 E3.4.24.84; STE24 endopeptidase [EC:3.4.24.84]
Singleton6628	ko:K01415 E3.4.24.71, ECE1, ECE2; endothelin-converting enzyme [EC:3.4.24.71]
Singleton2824	ko:K01409 E3.4.24.57, gcp; O-sialoglycoprotein endopeptidase [EC:3.4.24.57]
Singleton3020	ko:K08956 AFG3; AFG3 family protein [EC:3.4.24.-]
Singleton4387	ko:K08635 MMEL1; membrane metallo-endopeptidase-like 1
Singleton10350	ko:K01410 E3.4.24.59, MIPEP; mitochondrial intermediate peptidase [EC:3.4.24.59]
Singleton81	ko:K01294 CPE; carboxypeptidase E [EC:3.4.17.10]
Serine peptidases
Singleton226	ko:K13289 CTSA; cathepsin A (carboxypeptidase C) [EC:3.4.16.5]
Singleton3422	ko:K01285 PRCP; lysosomal Pro-X carboxypeptidase [EC:3.4.16.2]
Singleton2703	ko:K08675 PRSS15, PIM1; Lon-like ATP-dependent protease [EC:3.4.21.-]
Singleton9987	ko:K01338 lon; ATP-dependent Lon protease [EC:3.4.21.53]
Singleton88	ko:K01360 PCSK2; proprotein convertase subtilisin/kexin type 2 [EC:3.4.21.94]
Aspartic peptidases
Singletons 99, 461	ko:K01379 CTSD; cathepsin D [EC:3.4.23.5]
Singleton1837	ko:K04505 PSEN1, PS1; presenilin 1 [EC:3.4.23.-]
Singleton412	ko:K09595 HM13; minor histocompatibility antigen H13 [EC:3.4.23.-]
Aminopeptidases
Singleton80	ko:K08776 NPEPPS; puromycin-sensitive aminopeptidase [EC:3.4.11.-]
Singletons 2983, 5630	ko:K01262 pepP; Xaa-Pro aminopeptidase [EC:3.4.11.9]
Singletons 696, 7418	ko:K01265 E3.4.11.18, map; methionyl aminopeptidase [EC:3.4.11.18]
Singleton3417	ko:K01255 CARP, pepA; leucyl aminopeptidase [EC:3.4.11.1]
Singleton9615	ko:K01267 E3.4.11.21, DNPEP; aspartyl aminopeptidase [EC:3.4.11.21]
Threonine peptidases
Singleton1471	ko:K02738 PSMB6; 20S proteasome subunit beta 1 [EC:3.4.25.1]
Singletons 627, 1475	ko:K02726 PSMA2; 20S proteasome subunit alpha 2 [EC:3.4.25.1]
Singletons 386, 3971, 7615	ko:K02728 PSMA4; 20S proteasome subunit alpha 3 [EC:3.4.25.1]
Singleton728	ko:K02734 PSMB2; 20S proteasome subunit beta 4 [EC:3.4.25.1]
Singletons 1276, 2796	ko:K02737 PSMB5; 20S proteasome subunit beta 5 [EC:3.4.25.1]
Singleton4171	ko:K02732 PSMB1; 20S proteasome subunit beta 6 [EC:3.4.25.1]
Singletons 466, 1001	ko:K02736 PSMB4; 20S proteasome subunit beta 7 [EC:3.4.25.1]
Singleton1708	ko:K03030 PSMD14, RPN11, POH1; 26S proteasome regulatory subunit N11
Singleton2395	ko:K09613 COPS5, CSN5; COP9 signalosome complex subunit 5 [EC:3.4.-.-]
Dipeptidases
Singletons494, 5422	ko:K14213 PEPD; Xaa-Pro dipeptidase [EC:3.4.13.9]
Singleton2802	ko:K08660 CNDP2, DUG1; cytosolic nonspecific dipeptidase [EC:3.4.13.18 3.4.13.-]
Other
Singleton8105	ko:K13280 SEC11, sipW; signal peptidase, endoplasmic reticulum-type [EC:3.4.-.-]
Singleton568	ko:K13617 PPME1; protein phosphatase methylesterase 1 [EC:3.1.1.-]
Singleton3519	ko:K14677 ACY1; aminoacylase [EC:3.5.1.14]
Singleton4234	ko:K01951 E6.3.5.2, guaA; GMP synthase (glutamine-hydrolysing) [EC:6.3.5.2]
Singleton4890	ko:K00681 ggt; gamma-glutamyltranspeptidase [EC:2.3.2.2]
Singleton5429	ko:K12348 ASAH1; acid ceramidase [EC:3.5.1.23]
Singleton4339	ko:K00820 E2.6.1.16, glmS; glucosamine--fructose-6-phosphate aminotransferase (isomerizing) [EC:2.6.1.16]
Singleton6337	ko:K11540 CAD; carbamoyl-phosphate synthase / aspartate carbamoyltransferase / dihydroorotase [EC:6.3.5.5 2.1.3.2 3.5.2.3]
