# Supplementary material for: The Transcriptome Analysis of Strongyloides stercoralis L3i Larvae Reveals Targets for Intervention in a Neglected Disease
Source: PLoS Negl Trop Dis. 2012 Feb 28;6(2):e1513. doi: 10.1371/journal.pntd.0001513 (PMC3289599; doi:10.1371/journal.pntd.0001513)
Supplement: Table S3 — BLAST results of proteins found homologous to experimentally verified secretory proteins of parasitic helminths at 1e-15. (XLS) [file pntd.0001513.s004.xls]

## Sheet: experimentally ES
		TABLE S3. BLAST results of proteins found homologous to experimentally verified secretory proteins of parasitic helminths at e value (<1E-15)
Nº	SEQUENCE	IDENTITY	ACCESSION Nº	% identity	alignment length	mismatches	gap openings	query start	query end	subject start	subject end	e value	bit score
1	Contig107	Probable 26S protease regulatory subunit 7, putative	tr|A8Q454|A8Q454_BRUMA	35.59	236	143	6	33	262	168	400	3e-33	134
2	Contig113	Intermediate filament protein, putative	tr|A8Q7C8|A8Q7C8_BRUMA	58.26	115	47	1	3	116	457	571	3e-35	139
3	Contig114	B-cell receptor-associated protein 31-like containing protein	tr|A8PQR6|A8PQR6_BRUMA	55.35	215	93	2	1	213	19	232	2e-56	211
4	Contig126	ATP-dependent helicase DDX48, putative	tr|A8P212|A8P212_BRUMA	33.33	213	134	4	3	212	155	362	1e-31	129
5	Contig12	Troponin T, putative	tr|A8NTN9|A8NTN9_BRUMA	61.51	239	84	5	81	318	71	302	1e-39	156
6	Contig129	Protein kinase domain containing protein	tr|A8QC99|A8QC99_BRUMA	36.45	310	166	13	60	353	74	368	1e-40	160
7	Contig132	SJCHGC02833 protein	tr|Q86ET1|Q86ET1_SCHJA	40	165	93	3	10	173	8	167	4e-32	130
8	Contig139	SJCHGC00176 protein	tr|Q5DGA0|Q5DGA0_SCHJA	91.57	83	7	0	1	83	70	152	3e-39	152
9	Contig141	Membrane calcium atpase protein 3, isoform b, putative	tr|A8QG37|A8QG37_BRUMA	86.28	379	52	0	2	380	758	1136	0	654
10	Contig153	Probable protein kinase, putative	tr|A8PRB3|A8PRB3_BRUMA	41.74	321	154	6	13	316	33	337	1e-65	242
11	Contig15	Polyadenylate-binding protein 1, putative	tr|A8P4D9|A8P4D9_BRUMA	55.02	598	241	6	2	573	45	640	6e-170	590
12	Contig166	Uncoordinated protein 44, isoform e, putative	tr|A8PXN1|A8PXN1_BRUMA	68.53	340	98	4	54	393	1237	1567	1e-140	492
13	Contig19	2,3-bisphosphoglycerate-independent phosphoglycerate mutase, putative	tr|A8NL19|A8NL19_BRUMA	75.51	98	24	0	242	339	18	115	2e-40	159
14	Contig202	26S proteasome regulatory chain 4, putative	tr|A8Q8R3|A8Q8R3_BRUMA	41.49	188	93	5	47	217	312	499	4e-34	137
15	Contig20	ADP/ATP translocase, putative	tr|A8Q4E7|A8Q4E7_BRUMA	81.41	269	49	1	15	283	43	310	1e-120	424
16	Contig208	Ubiquitin carrier protein	tr|A8Q0Z3|A8Q0Z3_BRUMA	38.99	159	87	4	1	152	9	164	2e-24	105
17	Contig217	Putative uncharacterized protein	tr|A8PTV3|A8PTV3_BRUMA	47.57	206	100	3	29	234	315	512	4e-49	187
18	Contig232	Calcium/calmodulin-dependent serine protein kinase membrane-associated guanylate kinase, putative	tr|A8PT48|A8PT48_BRUMA	41.26	223	121	3	96	309	1	222	4e-42	164
19	Contig233	Histone H4	tr|A8NHD9|A8NHD9_BRUMA	95.12	82	4	0	22	103	22	103	2e-40	155
20	Contig243	Protein disulfide isomerase	tr|O96460|O96460_SCHJA	36.81	144	88	3	6	148	84	225	6e-21	92.4
21	Contig24	Galectin, putative	tr|A8PGM6|A8PGM6_BRUMA	79.35	247	51	0	4	250	6	252	2e-114	404
22	Contig273	SJCHGC00176 protein	tr|Q5DGA0|Q5DGA0_SCHJA	92.86	140	10	0	2	141	17	156	2e-72	263
23	Contig27	Ferritin-1 heavy chain S. mansoni	P25319	42.77	166	95	0	13	178	3	168	9e-38	149
24	Contig274	ATP-dependent helicase DDX48, putative	tr|A8P212|A8P212_BRUMA	34.33	201	117	6	1	194	182	374	1e-27	115
25	Contig276	Myosin heavy chain, putative	tr|A8PYZ8|A8PYZ8_BRUMA	58.09	513	215	0	2	514	1097	1609	1e-123	436
26	Contig285	Lysyl-tRNA synthetase	tr|A8P4Y0|A8P4Y0_BRUMA	57.29	199	83	2	1	197	341	539	2e-61	227
27	Contig28	Glyceraldehyde-3-phosphate dehydrogenase	tr|Q27776|Q27776_SCHJA	68.31	325	88	4	1	320	1	315	7e-116	409
28	Contig294	Voltage-gated calcium channel, L-type, alpha subunit. C. elegans egl-19 ortholog	tr|A8PYS5|A8PYS5_BRUMA	33.22	289	160	11	38	306	1073	1348	1e-30	126
29	Contig298	Apyrase protein 1 C. elegans	gi|14574046|gb|AAA68725.2|	61.29	93	36	0	7	99	160	252	1e-30	123
30	Contig304	RhoGEF domain containing protein	tr|A8NE42|A8NE42_BRUMA	35.08	248	152	5	1	246	932	1172	6e-33	133
31	Contig31	Membrane calcium ATPase protein 3, isoform b, putative	tr|A8QG37|A8QG37_BRUMA	38.57	223	126	3	34	245	696	918	7e-35	140
32	Contig320	putative zinc metallopeptidase precursor [Haemonchus contortus	gi|2905790|gb|AAC03561.1|	23.58	369	233	12	34	362	299	658	5e-19	87.8
33	Contig32	Glutathione peroxidase	tr|A8Q0Y0|A8Q0Y0_BRUMA	36	125	72	3	4	121	39	162	7e-16	75.9
34	Contig325	Potential global transcription activator SNF2L, putative	tr|A8NHC7|A8NHC7_BRUMA	30.12	166	104	3	181	346	166	319	5e-21	94.7
35	Contig34	Protein kinase domain containing protein	tr|A8QC99|A8QC99_BRUMA	40.61	197	106	6	4	191	130	324	9e-33	134
36	Contig3	Trehalase family protein	tr|A8PJV5|A8PJV5_BRUMA	44.1	322	173	4	1	320	135	451	8e-70	257
37	Contig361	Protein-tyrosine phosphatase containing protein	tr|A8P4G8|A8P4G8_BRUMA	29.47	285	184	7	91	374	61	329	3e-28	119
38	Contig379	Protein kinase domain containing protein	tr|A8QC99|A8QC99_BRUMA	32.38	210	110	8	23	219	169	359	1e-25	108
39	Contig38	Putative uncharacterized protein	tr|A8Q1R5|A8Q1R5_BRUMA	40.6	133	54	5	205	319	555	680	4e-18	84.7
40	Contig389	Myosin heavy chain, nonmuscle type 1, putative	tr|A8NDV1|A8NDV1_BRUMA	54.58	251	113	1	1	251	1443	1692	2e-57	215
41	Contig399	Phosphatidylinositol transfer protein	tr|A8PG94|A8PG94_BRUMA	41	261	137	2	10	254	1	260	2e-54	204
42	Contig419	Protein kinase domain containing protein	tr|A8QC99|A8QC99_BRUMA	34.84	155	94	3	92	244	68	217	9e-23	99.8
43	Contig492	Myosin heavy chain, putative	tr|A8PYZ8|A8PYZ8_BRUMA	47.1	310	80	5	54	280	1392	1700	5e-35	140
44	Contig493	Calpain family protein 1, isoform d, putative	tr|A8PB44|A8PB44_BRUMA	40.48	289	141	8	3	288	223	483	1e-52	199
45	Contig49	Putative uncharacterized protein	tr|B3GUU0|B3GUU0_SCHJA	66.08	227	77	0	7	233	16	242	6e-86	309
46	Contig498	Beta-tubulin	tr|Q7Z1I4|Q7Z1I4_SCHJA	80.95	147	28	0	1	147	233	379	1e-70	257
47	Contig52	Myosin heavy chain, putative	tr|A8PYZ8|A8PYZ8_BRUMA	70.44	433	128	0	504	936	888	1320	4e-151	528
48	Contig53	Tropomyosin-2	sp|P42638|TPM2_SCHMA	59.64	223	90	0	8	230	61	283	6e-44	169
49	Contig56	Ubiquitin carrier protein	tr|A8Q0Z3|A8Q0Z3_BRUMA	32.09	134	74	2	47	180	38	154	2e-18	85.1
50	Contig79	SJCHGC00176 protein	tr|Q5DGA0|Q5DGA0_SCHJA	91.48	305	25	1	1	305	1	304	4e-155	539
51	Contig86	Ras family protein	tr|A8QB74|A8QB74_BRUMA	31.35	185	111	6	4	186	13	183	1e-18	85.1
52	Singleton1000	DEAD/DEAH box helicase family protein	tr|A8P1S6|A8P1S6_BRUMA	33.25	391	218	10	279	657	50	409	8e-43	168
53	Singleton1007	T-complex protein 1, gamma subunit, putative	tr|A8NTN6|A8NTN6_BRUMA	29.18	305	196	6	6	308	241	527	1e-25	109
54	Singleton1012	Heat shock 70 kDa protein homolog	sp|P08418|HSP70_SCHMA	50.78	256	117	4	1	251	213	464	7e-68	249
55	Singleton1022	Protein kinase domain containing protein	tr|A8PNY0|A8PNY0_BRUMA	63.16	76	28	0	5	80	650	725	2e-27	115
56	Singleton102	Calpain family protein 1, isoform d, putative	tr|A8PB44|A8PB44_BRUMA	80.12	161	31	1	26	185	203	363	1e-70	258
57	Singleton1027	Acetylcholine regulator unc-18, putative	tr|A8P4F7|A8P4F7_BRUMA	68.08	213	68	0	1	213	312	524	1e-82	298
58	Singleton1028	Malate dehydrogenase	tr|Q5D9T1|Q5D9T1_SCHJA	52	325	151	3	10	332	13	334	1e-82	298
59	Singleton1042	Kinesin motor domain containing protein	tr|A8Q9U0|A8Q9U0_BRUMA	39.31	346	164	12	4	340	7	315	2e-50	192
60	Singleton1043	Fructose-bisphosphate aldolase S. mansoni	P53442	59.5	121	49	0	34	154	243	363	7e-36	142
61	Singleton1054	26S proteasome regulatory chain 4, putative	tr|A8Q8R3|A8Q8R3_BRUMA	66.86	172	51	2	3	169	513	683	6e-64	235
62	Singleton1059	Heat shock 70 kDa protein homolog	sp|P08418|HSP70_SCHMA	80.14	282	56	0	1	282	207	488	1e-117	415
63	Singleton1065	ATP-dependent helicase DDX48, putative	tr|A8P212|A8P212_BRUMA	61.17	188	73	0	1	188	144	331	5e-69	252
64	Singleton1071	CG14616-PC, putative	tr|A8QHN4|A8QHN4_BRUMA	69.44	252	74	1	1	252	196	444	5e-106	376
65	Singleton1072	Actin, putative	tr|A8P5A0|A8P5A0_BRUMA	47.31	167	87	1	6	171	167	333	5e-36	142
66	Singleton1084	Elongation factor 1-alpha	tr|Q7YW79|Q7YW79_SCHJA	75.15	342	81	2	1	338	124	465	4e-156	543
67	Singleton1085	Ubiquitin-conjugating enzyme family protein	tr|A8NTW9|A8NTW9_BRUMA	44.83	145	80	0	7	151	11	155	2e-33	134
68	Singleton1087	Rab connectin related protein 2, putative	tr|A8Q9Z3|A8Q9Z3_BRUMA	46.24	173	93	0	2	174	461	633	6e-47	179
69	Singleton1104	CUT domain containing protein	tr|A8Q7M6|A8Q7M6_BRUMA	59	100	38	1	1	97	554	653	3e-31	128
70	Singleton1112	Histone deacetylase	tr|A8NT81|A8NT81_BRUMA	35.37	147	86	5	81	227	142	279	9e-21	93.6
71	Singleton111	Beta-tubulin	tr|Q7Z1I4|Q7Z1I4_SCHJA	91.86	86	7	0	33	118	174	259	2e-43	169
72	Singleton1115	ABC transporter transmembrane region family protein	tr|A8Q5V8|A8Q5V8_BRUMA	34.38	128	80	1	14	141	1403	1530	2e-17	81.3
73	Singleton1119	SJCHGC01653 protein	tr|Q5DE42|Q5DE42_SCHJA	31.11	225	151	2	10	230	13	237	7e-30	123
74	Singleton1132	60S ribosomal protein L34, putative	tr|A8PKW7|A8PKW7_BRUMA	65.18	112	39	0	1	112	1	112	9e-37	144
75	Singleton1133	ATP-binding cassette sub-family E member 1 (Ribonuclease 4 inhibitor), putative	tr|A8P3S1|A8P3S1_BRUMA	69.77	172	52	0	2	173	437	608	2e-67	247
76	Singleton1136	T-complex protein 1, beta subunit, putative	tr|A8NUR0|A8NUR0_BRUMA	71.14	201	56	1	5	203	45	245	1e-72	265
77	Singleton113	Putative uncharacterized protein	tr|A8P5U7|A8P5U7_BRUMA	51.71	292	135	3	2	292	49	335	8e-86	311
78	Singleton1156	SJCHGC01809 protein	tr|Q5DC34|Q5DC34_SCHJA	34.03	144	88	3	14	152	608	749	3e-18	83.6
79	Singleton1160	Low-density lipoprotein receptor-related protein, putative	tr|A8P152|A8P152_BRUMA	56.98	179	77	0	1	179	3852	4030	3e-65	241
80	Singleton1161	Protein unc-22, putative	tr|A8Q0L6|A8Q0L6_BRUMA	24.26	371	247	14	129	489	5124	5470	7e-16	78.6
81	Singleton1166	Ryanodine Receptor TM 4-6 family protein	tr|A8Q7A9|A8Q7A9_BRUMA	67.02	282	88	2	2	279	1038	1320	2e-113	401
82	Singleton1170	Actin, putative	tr|A8P5A0|A8P5A0_BRUMA	100	68	0	0	2	69	309	376	7e-37	144
83	Singleton1178	SJCHGC00176 protein	tr|Q5DGA0|Q5DGA0_SCHJA	95.59	68	3	0	13	80	1	68	2e-33	134
84	Singleton1187	Probable 26S protease regulatory subunit 7, putative	tr|A8Q454|A8Q454_BRUMA	59.35	155	62	1	4	158	238	391	7e-45	172
85	Singleton1190	Intermediate filament tail domain containing protein	tr|A8QCK7|A8QCK7_BRUMA	32.3	322	193	7	3	313	218	525	8e-35	140
86	Singleton1195	Intermediate filament tail domain containing protein	tr|A8QCK7|A8QCK7_BRUMA	40.29	139	83	0	45	183	50	188	2e-20	91.7
87	Singleton120	Galectin, putative	tr|A8PGM6|A8PGM6_BRUMA	61.33	150	58	0	28	177	130	279	3e-47	180
88	Singleton1204	Ubiquitin carrier protein	tr|A8Q0Z3|A8Q0Z3_BRUMA	40.69	145	79	3	4	141	6	150	3e-27	113
89	Singleton1205	Protein kinase domain containing protein	tr|A8PNY0|A8PNY0_BRUMA	76.52	230	53	1	1	229	532	761	1e-112	398
90	Singleton1213	Myosin tail family protein	tr|A8QE67|A8QE67_BRUMA	67.24	174	47	2	3	167	547	719	3e-61	226
91	Singleton121	Histone H2B	tr|A8NHD8|A8NHD8_BRUMA	91.35	104	8	1	20	123	20	122	1e-50	190
92	Singleton1214	Hexokinase family protein	tr|A8Q364|A8Q364_BRUMA	70.86	350	101	1	1	350	142	490	5e-148	516
93	Singleton1215	2,3-bisphosphoglycerate-independent phosphoglycerate mutase, putative	tr|A8NL19|A8NL19_BRUMA	73.91	138	34	1	145	280	1	138	2e-57	214
94	Singleton122	Malate dehydrogenase	tr|Q5D9T1|Q5D9T1_SCHJA	56.17	162	68	3	1	160	174	334	4e-46	176
95	Singleton1224	Trehalase family protein	tr|A8PJV5|A8PJV5_BRUMA	43.85	187	102	1	10	193	116	302	1e-43	168
96	Singleton1229	Protein kinase domain containing protein	tr|A8QC99|A8QC99_BRUMA	41.36	191	102	5	1	186	240	425	5e-38	150
97	Singleton1242	Intermediate filament protein, putative	tr|A8Q7C8|A8Q7C8_BRUMA	44.16	197	105	1	17	213	34	225	5e-37	147
98	Singleton124	Calreticulin	tr|O45034|O45034_SCHJA	64.74	190	66	1	3	191	129	318	5e-53	199
99	Singleton1247	Glucose-6-phosphate isomerase	tr|A8QAU0|A8QAU0_BRUMA	71.7	159	45	0	1	159	697	855	2e-67	247
100	Singleton1252	RNA pol II accessory factor, Cdc73 family protein	tr|A8PDF6|A8PDF6_BRUMA	53.4	206	81	3	46	251	281	471	2e-47	181
101	Singleton1267	Erv1 / Alr family protein	tr|A8Q1B1|A8Q1B1_BRUMA	32.85	207	137	1	3	209	150	354	7e-38	149
102	Singleton1276	Proteasome subunit beta type	tr|A8PNX4|A8PNX4_BRUMA	30.26	195	124	3	63	255	42	226	5e-17	80.9
103	Singleton1297	Myosin heavy chain, putative	tr|A8PYZ8|A8PYZ8_BRUMA	60.32	315	125	0	2	316	1621	1940	9e-92	329
104	Singleton1298	Calpain family protein 1, isoform d, putative	tr|A8PB44|A8PB44_BRUMA	57.65	85	36	0	151	235	104	188	3e-28	117
105	Singleton129	Protein kinase domain containing protein	tr|A8PNY0|A8PNY0_BRUMA	34.23	222	119	8	184	397	457	659	2e-24	107
106	Singleton1304	Translation elongation factor aEF-2, putative	tr|A8PJV1|A8PJV1_BRUMA	84.68	385	58	1	2	386	5	388	3e-177	613
107	Singleton13	Myosin heavy chain, putative	tr|A8PYZ8|A8PYZ8_BRUMA	77.44	594	134	0	2	595	1329	1920	0	659
108	Singleton1323	EF hand family protein	tr|A8PM62|A8PM62_BRUMA	39.53	129	76	1	95	221	74	202	4e-19	87.4
109	Singleton1325	40S ribosomal protein S21	tr|Q5BS30|Q5BS30_SCHJA	55.56	81	35	1	1	81	1	80	3e-23	98.6
110	Singleton133	Enolase	tr|A8PFE3|A8PFE3_BRUMA	80.6	134	26	0	20	153	303	436	6e-61	225
111	Singleton1337	Putative uncharacterized protein	tr|A8QCW1|A8QCW1_BRUMA	49.73	183	80	3	2	176	2761	2940	7e-43	165
112	Singleton1348	L-lactate dehydrogenase	tr|Q7Z1I3|Q7Z1I3_SCHJA	49.32	73	37	0	2	74	240	312	6e-19	84.3
113	Singleton1353	Patched family protein	tr|A8PZE7|A8PZE7_BRUMA	46.05	152	80	1	4	155	662	811	9e-34	135
114	Singleton1367	CG14616-PC, putative	tr|A8QHN4|A8QHN4_BRUMA	73.1	171	46	0	3	173	551	721	1e-74	271
115	Singleton1374	Mammalian fe65 homolog protein 1, isoform c, putative	tr|A8QA00|A8QA00_BRUMA	84.26	108	17	0	2	109	470	577	1e-51	194
116	Singleton1401	FKBP-type peptidyl-prolyl cis-trans isomerase-59, BmFKBP59	tr|A8QHE7|A8QHE7_BRUMA	44.79	96	49	2	53	147	34	126	1e-16	78.2
117	Singleton1404	Beta-tubulin	tr|Q7Z1I4|Q7Z1I4_SCHJA	83.45	139	23	0	2	140	259	397	3e-71	259
118	Singleton1412	SJCHGC06318 protein	tr|Q5DF69|Q5DF69_SCHJA	31.87	182	114	3	2	180	158	332	1e-24	105
119	Singleton142	SJCHGC00820 protein	tr|Q5D947|Q5D947_SCHJA	63.93	438	154	1	85	518	282	719	1e-158	552
120	Singleton1443	Protein kinase domain containing protein	tr|A8QC99|A8QC99_BRUMA	36.56	186	106	5	1	177	150	332	4e-31	127
121	Singleton14	Phosphoenolpyruvate carboxykinase	tr|Q9XYR4|Q9XYR4_SCHMA	62.07	290	105	4	7	294	336	622	4e-105	373
122	Singleton1446	Biopterin-dependent aromatic amino acid hydroxylase family protein	tr|A8Q9A0|A8Q9A0_BRUMA	29.17	168	108	3	28	184	64	231	7e-17	79.7
123	Singleton1453	Protein kinase domain containing protein	tr|A8Q358|A8Q358_BRUMA	40.15	132	70	5	9	135	46	173	1e-21	94.7
124	Singleton146	CX module family protein	tr|A8Q7A5|A8Q7A5_BRUMA	61.73	81	30	1	79	159	108	187	1e-25	108
125	Singleton1472	DNA-binding protein, 42 kDa containing protein	tr|A8NZD3|A8NZD3_BRUMA	50.43	230	112	2	23	251	24	252	1e-67	248
126	Singleton1473	Carboxyl transferase domain containing protein	tr|A8Q0A4|A8Q0A4_BRUMA	69.07	194	59	1	21	214	1771	1960	1e-78	285
127	Singleton1475	Proteasome subunit beta type	tr|A8PNX4|A8PNX4_BRUMA	72.77	202	55	0	16	217	45	246	6e-79	286
128	Singleton1481	Myosin heavy chain, nonmuscle type 1, putative	tr|A8NDV1|A8NDV1_BRUMA	62.94	402	144	2	1	402	589	985	3e-134	471
129	Singleton1491	Putative uncharacterized protein	tr|A8PZQ3|A8PZQ3_BRUMA	41.01	139	82	0	369	507	1841	1980	2e-30	126
130	Singleton1494	Gactosylgalactosylxylosylprotein 3-beta-glucuronosyltransferase, putative	tr|A8Q4G6|A8Q4G6_BRUMA	52.6	173	79	2	1	173	112	281	1e-47	181
131	Singleton1513	Uncharacterized ACR, COG2106 family protein	tr|A8Q2J0|A8Q2J0_BRUMA	49.28	207	101	1	1	203	89	295	6e-58	216
132	Singleton1519	Heat shock 70 kDa protein homolog	sp|P08418|HSP70_SCHMA	75.62	160	39	0	5	164	24	183	4e-68	249
133	Singleton1522	Glutamine synthetase	tr|Q86EI1|Q86EI1_SCHJA	66.47	170	56	1	1	169	174	343	2e-66	243
134	Singleton1523	Tubulin-tyrosine ligase family protein	tr|A8NTE9|A8NTE9_BRUMA	38.84	121	73	1	3	122	404	524	4e-19	87
135	Singleton1526	SJCHGC00176 protein	tr|Q5DGA0|Q5DGA0_SCHJA	95.59	68	3	0	19	86	1	68	2e-33	134
136	Singleton1532	NOL1/NOP2/sun family putative RNA methylase containing protein	tr|A8PL10|A8PL10_BRUMA	55.83	120	52	1	2	121	486	604	7e-29	119
137	Singleton1535	WGR domain containing protein	tr|A8QE90|A8QE90_BRUMA	27.54	207	117	7	2	186	44	239	2e-17	81.3
138	Singleton1547	Actin, putative	tr|A8P5A0|A8P5A0_BRUMA	97.92	144	3	0	1	144	1	144	3e-85	306
139	Singleton1554	Glutamine synthetase	tr|Q86EI1|Q86EI1_SCHJA	59.47	190	72	2	2	186	174	363	6e-66	242
140	Singleton1562	Metalloprotease 1, putative	tr|A8NK03|A8NK03_BRUMA	34.25	219	139	3	26	240	127	344	4e-36	144
141	Singleton1564	Glycyl-tRNA synthetase, putative	tr|A8PE57|A8PE57_BRUMA	39.58	144	81	2	2	139	618	761	3e-24	103
142	Singleton1565	Protein unc-22, putative	tr|A8Q0L6|A8Q0L6_BRUMA	35.78	204	120	3	12	207	7	207	3e-30	124
143	Singleton1568	Lysyl-tRNA synthetase	tr|A8P4Y0|A8P4Y0_BRUMA	74.7	166	42	0	2	167	372	537	6e-73	265
144	Singleton1569	Glutathione peroxidase	tr|A8Q0Y0|A8Q0Y0_BRUMA	55.76	217	96	0	11	227	6	222	3e-72	263
145	Singleton158	Calpain family protein 1, isoform d, putative	tr|A8PB44|A8PB44_BRUMA	61.11	72	24	1	1	72	582	649	4e-23	101
146	Singleton1589	Elongation factor 1-alpha	tr|Q7YW79|Q7YW79_SCHJA	29.67	209	124	6	1	190	166	370	4e-17	80.5
147	Singleton1592	Paf1 family protein	tr|A8NHL7|A8NHL7_BRUMA	33.13	166	109	2	22	187	187	350	2e-23	102
148	Singleton1595	Putative fructose-1,6-bisphosphatase	tr|Q5I945|Q5I945_SCHMA	60.82	97	37	1	169	265	1	96	7e-32	130
149	Singleton159	astacin-like metalloprotease [Haemonchus contortus]	gi|82653303|emb|CAJ43810.1|	35.09	171	104	4	10	180	161	324	5e-22	97.1
150	Singleton1606	Putative uncharacterized protein	tr|A8PCZ2|A8PCZ2_BRUMA	40.31	191	98	4	5	184	193	378	5e-36	142
151	Singleton1609	Myotactin form B, putative	tr|A8QFI4|A8QFI4_BRUMA	68.25	189	59	1	3	190	2296	2480	9e-79	285
152	Singleton1614	Putative uncharacterized protein	tr|B3GUU7|B3GUU7_SCHJA	72.63	391	106	1	2	392	241	630	3e-154	537
153	Singleton1622	Protein kinase domain containing protein	tr|A8PNY0|A8PNY0_BRUMA	43.06	144	70	4	30	168	386	522	4e-21	93.6
154	Singleton1625	Zinc finger, ZZ type family protein	tr|A8QB20|A8QB20_BRUMA	39.3	201	122	0	18	218	419	619	1e-39	155
155	Singleton1626	Putative uncharacterized protein	tr|A8P4K1|A8P4K1_BRUMA	40.51	195	112	1	33	227	216	406	3e-45	174
156	Singleton1635	BRM protein, putative	tr|A8QEY4|A8QEY4_BRUMA	45	240	119	6	17	248	86	320	7e-41	159
157	Singleton1641	T-complex protein 1, gamma subunit, putative	tr|A8NTN6|A8NTN6_BRUMA	29.59	169	107	3	1	166	387	546	1e-17	81.6
158	Singleton164	Copine family protein	tr|A8NGA6|A8NGA6_BRUMA	52.8	250	111	2	10	255	2587	2830	2e-76	278
159	Singleton1651	Collagen col-34, putative	tr|A8Q1F6|A8Q1F6_BRUMA	70.09	107	27	2	1	103	1	106	4e-40	155
160	Singleton1660	Putative uncharacterized protein	tr|B3GUU7|B3GUU7_SCHJA	27.03	333	217	7	7	333	44	356	2e-27	115
161	Singleton1662	Putative uncharacterized protein	tr|A8QCW1|A8QCW1_BRUMA	68.4	212	66	1	1	212	1	211	5e-87	312
162	Singleton1667	ATP-dependent helicase DDX48, putative	tr|A8P212|A8P212_BRUMA	42.11	114	66	0	58	171	272	385	1e-24	105
163	Singleton169	acetyl coenzyme A-transferase [Artemia franciscana]	gi|31979243|gb|AAP68833.1|	59.89	187	74	1	3	189	141	326	5e-64	236
164	Singleton174	Myosin heavy chain, putative	tr|A8PYZ8|A8PYZ8_BRUMA	82.28	395	60	1	2	396	7	391	0	678
165	Singleton182	Trehalose 6-phosphate synthase protein 1, putative	tr|A8Q0E7|A8Q0E7_BRUMA	57.92	240	90	2	1	230	1130	1370	9e-75	272
166	Singleton195	SJCHGC02833 protein	tr|Q86ET1|Q86ET1_SCHJA	52.12	165	79	0	3	167	5	169	6e-50	189
167	Singleton20	secreted cathepsin F [Teladorsagia circumcincta]	gi|74273320|gb|ABA01328.1|	37.79	172	102	3	33	204	153	319	4e-30	124
168	Singleton203	Actin-1	sp|P53470|ACT1_SCHMA	72.22	198	31	1	3	176	50	247	6e-82	296
169	Singleton207	Alpha tubulin	tr|Q26595|Q26595_SCHMA	86.75	249	33	0	8	256	152	400	4e-134	469
170	Singleton209	Smu-1 suppressor of mec-8 and unc-52 homolog, putative	tr|A8QGQ7|A8QGQ7_BRUMA	30.05	213	133	5	59	257	202	412	4e-23	101
171	Singleton211	F-box domain containing protein	tr|A8Q180|A8Q180_BRUMA	40.79	152	75	3	1	146	312	454	3e-25	107
172	Singleton214	Actin, putative	tr|A8P5A0|A8P5A0_BRUMA	96.35	301	11	0	1	301	1	301	5e-179	619
173	Singleton215	Glutamine synthetase	tr|Q86EI1|Q86EI1_SCHJA	61.01	277	107	1	1	276	1	277	8e-104	369
174	Singleton224	Actin, putative	tr|A8P5A0|A8P5A0_BRUMA	74.92	303	17	2	1	244	1	303	1e-130	458
175	Singleton225	Probable 26S protease regulatory subunit 7, putative	tr|A8Q454|A8Q454_BRUMA	56	100	44	0	106	205	155	254	4e-31	127
176	Singleton234	DEAD/DEAH box helicase family protein	tr|A8P1S6|A8P1S6_BRUMA	37.84	185	107	3	144	321	64	247	8e-28	117
177	Singleton2	Putative uncharacterized protein	tr|A8PHQ3|A8PHQ3_BRUMA	42.62	122	70	0	69	190	1731	1850	3e-20	92
178	Singleton236	SJCHGC00820 protein	tr|Q5D947|Q5D947_SCHJA	59.26	216	88	0	2	217	459	674	3e-64	237
179	Singleton237	OV-16 antigen, putative	tr|A8Q2C4|A8Q2C4_BRUMA	66.39	122	41	0	2	123	63	184	7e-49	184
180	Singleton238	Serine/threonine-protein phosphatase	tr|A8NJR0|A8NJR0_BRUMA	37.65	85	53	0	3	87	243	327	1e-16	77.8
181	Singleton239	Triosephosphate isomerase	tr|A8PKM4|A8PKM4_BRUMA	70.83	168	49	0	5	172	3	170	3e-64	236
182	Singleton245	Histone H2B	tr|A8NHD8|A8NHD8_BRUMA	90.38	104	9	1	20	123	20	122	3e-50	189
183	Singleton248	Saposin-like type B, region 1 family protein	tr|A8Q227|A8Q227_BRUMA	42.58	209	112	3	1	205	18	222	1e-47	182
184	Singleton270	Protein kinase domain containing protein	tr|A8QC99|A8QC99_BRUMA	32.05	312	198	9	58	360	63	369	5e-38	150
185	Singleton272	Clone ZZD1514 mRNA sequence	tr|Q86ER2|Q86ER2_SCHJA	67.65	170	53	1	6	173	4	173	2e-66	244
186	Singleton284	Protein kinase domain containing protein	tr|A8P5Z5|A8P5Z5_BRUMA	73.85	218	57	0	1	218	450	667	1e-100	358
187	Singleton28	Tropomyosin-2	sp|P42638|TPM2_SCHMA	66.29	175	59	0	50	224	109	283	2e-52	198
188	Singleton286	ATP-dependent metalloprotease FtsH family protein	tr|A8QEE6|A8QEE6_BRUMA	39.89	183	104	3	2	178	315	497	8e-33	132
189	Singleton288	Superoxide dismutase	tr|A8QB85|A8QB85_BRUMA	66.84	187	60	1	24	208	90	276	5e-76	276
190	Singleton294	FKBP-type peptidyl-prolyl cis-trans isomerase-59, BmFKBP59	tr|A8QHE7|A8QHE7_BRUMA	43.17	139	79	0	3	141	266	404	2e-26	110
191	Singleton298	Glycerol 3-phosphate dehydrogenase	tr|Q5QEI6|Q5QEI6_SCHMA	55.78	199	82	3	7	203	103	297	5e-61	226
192	Singleton299	Alpha tubulin	tr|Q26595|Q26595_SCHMA	83.45	290	48	0	19	308	152	441	7e-150	522
193	Singleton303	Pyruvate kinase	tr|Q5DAM7|Q5DAM7_SCHJA	41.84	98	56	1	1	98	444	540	7e-23	97.8
194	Singleton304	Phosphoglycerate kinase	tr|Q86DX7|Q86DX7_SCHJA	66.67	207	69	0	143	349	209	415	1e-77	282
195	Singleton307	Actin-binding/filamin-like protein	tr|Q6S8B5|Q6S8B5_SCHMA	38.81	219	134	0	1	219	596	814	4e-46	177
196	Singleton309	Taurocyamine kinase Schistosoma mansoni	P16641	43.75	352	190	3	7	355	3	349	3e-84	304
197	Singleton310	ADP-ribosylation factor 4, putative	tr|A8PYQ5|A8PYQ5_BRUMA	34.64	179	101	3	2	178	13	177	3e-26	110
198	Singleton314	Serine/threonine-protein phosphatase	tr|A8NJR0|A8NJR0_BRUMA	42.11	190	105	2	4	188	39	228	5e-40	156
199	Singleton317	Biopterin-dependent aromatic amino acid hydroxylase family protein	tr|A8Q9A0|A8Q9A0_BRUMA	63.33	60	22	0	252	311	325	384	1e-21	96.7
200	Singleton320	ADP-ribosylation factor 4, putative	tr|A8PYQ5|A8PYQ5_BRUMA	89.71	136	14	0	1	136	18	153	1e-70	257
201	Singleton32	Elongation factor 1-alpha	tr|Q7YW79|Q7YW79_SCHJA	77.59	241	50	1	7	243	207	447	4e-111	393
202	Singleton325	Phosphofructokinase, putative	tr|A8PQ06|A8PQ06_BRUMA	61.02	177	65	2	1	177	428	600	3e-63	233
203	Singleton330	Dihydrolipoyl dehydrogenase	tr|A8PI78|A8PI78_BRUMA	73.77	244	64	0	2	245	174	417	3e-109	387
204	Singleton333	Paramyosin	tr|Q5MNU3|Q5MNU3_BRUMA	47.27	311	164	0	268	578	1618	1930	2e-59	222
205	Singleton337	T-complex protein 1, gamma subunit, putative	tr|A8NTN6|A8NTN6_BRUMA	38.51	148	90	1	2	148	379	526	2e-22	97.8
206	Singleton338	Actin, putative	tr|A8P5A0|A8P5A0_BRUMA	97.26	73	2	0	67	139	304	376	2e-39	153
207	Singleton341	Hexokinase family protein	tr|A8Q364|A8Q364_BRUMA	39.64	222	126	4	2	217	168	387	7e-38	149
208	Singleton361	SJCHGC02833 protein	tr|Q86ET1|Q86ET1_SCHJA	61.33	150	53	2	2	151	54	198	2e-50	190
209	Singleton377	WD-repeat protein 26, putative	tr|A8PZ31|A8PZ31_BRUMA	33.1	435	267	12	2	434	156	568	9e-48	183
210	Singleton385	Ras-related protein Rab-30, putative	tr|A8NP71|A8NP71_BRUMA	48.59	142	73	0	3	144	30	171	2e-36	143
211	Singleton390	Galectin, putative	tr|A8PGM6|A8PGM6_BRUMA	71.98	257	71	1	25	280	23	279	3e-114	404
212	Singleton39	Putative uncharacterized protein	tr|B3GUU0|B3GUU0_SCHJA	68.15	157	49	1	2	157	98	254	5e-58	215
213	Singleton394	Thioredoxin, putative	tr|A8Q918|A8Q918_BRUMA	55.63	142	61	2	1	141	25	165	1e-43	167
214	Singleton406	Protein kinase domain containing protein	tr|A8Q358|A8Q358_BRUMA	43.48	184	100	3	4	184	96	278	2e-39	155
215	Singleton411	SJCHGC01085 protein	tr|Q5DBY6|Q5DBY6_SCHJA	36.33	256	149	3	3	255	59	303	3e-37	147
216	Singleton412	Hypothetical 52.8 kDa protein T05E11.5 in chromosome IV, putative	tr|A8PYX9|A8PYX9_BRUMA	52.41	290	131	4	46	330	140	427	2e-83	302
217	Singleton415	Enolase	tr|A8PFE3|A8PFE3_BRUMA	75.31	162	38	1	2	161	148	309	3e-72	263
218	Singleton427	Pyruvate kinase	tr|Q5DAM7|Q5DAM7_SCHJA	65.74	216	74	0	5	220	149	364	1e-80	291
219	Singleton428	Proteasome regulatory particle, non-atpase-like protein 6, putative	tr|A8Q2F9|A8Q2F9_BRUMA	69.42	363	111	0	46	408	58	420	7e-143	499
220	Singleton43	Serine/threonine-protein phosphatase	tr|A8NJR0|A8NJR0_BRUMA	36.07	305	169	5	181	485	52	330	3e-45	175
221	Singleton434	Copine family protein	tr|A8NGA6|A8NGA6_BRUMA	67.95	156	49	1	7	162	2510	2660	4e-54	202
222	Singleton442	Aromatic-L-amino-acid decarboxylase, putative	tr|A8Q3Q8|A8Q3Q8_BRUMA	25.81	399	271	7	37	419	11	400	4e-29	122
223	Singleton450	Histone H2B	tr|A8NHD8|A8NHD8_BRUMA	90.38	104	9	1	20	123	20	122	2e-50	189
224	Singleton451	Ubiquitin-conjugating enzyme family protein	tr|A8NTW9|A8NTW9_BRUMA	33.81	139	78	3	9	146	28	153	6e-21	92.4
225	Singleton461	Aspartic proteinase	tr|P91802|P91802_SCHMA	57.89	76	30	1	2	77	310	383	1e-22	97.4
226	Singleton478	Glutamine synthetase	tr|Q86EI1|Q86EI1_SCHJA	61.08	185	67	2	2	181	179	363	3e-62	230
227	Singleton482	Histone H4	tr|A8NHD9|A8NHD9_BRUMA	97.62	42	1	0	2	43	62	103	4e-20	88.6
228	Singleton490	Superoxide dismutase	tr|A8QB85|A8QB85_BRUMA	41.11	180	100	2	31	208	88	263	1e-35	142
229	Singleton500	Peptidyl-prolyl cis-trans isomerase	tr|Q5DEE6|Q5DEE6_SCHJA	69.03	113	35	0	1	113	52	164	1e-34	137
230	Singleton503	Glyceraldehyde-3-phosphate dehydrogenase; Major larval surface antigen S.mansoni	P20287	71.43	175	50	0	15	189	140	314	5e-68	249
231	Singleton513	40S ribosomal protein S15a, putative	tr|A8QBL7|A8QBL7_BRUMA	84.38	128	20	0	1	128	1	128	6e-63	231
232	Singleton527	Membrane calcium atpase protein 3, isoform b, putative	tr|A8QG37|A8QG37_BRUMA	35.56	180	104	3	17	190	769	942	8e-22	97.4
233	Singleton528	SJCHGC06661 protein	tr|Q5D8M2|Q5D8M2_SCHJA	51.57	159	77	0	11	169	91	249	4e-39	153
234	Singleton529	Peptidyl-prolyl cis-trans isomerase	tr|Q6YNZ2|Q6YNZ2_BRUMA	81.62	136	25	0	2	137	68	203	4e-57	212
235	Singleton538	Histone H3	tr|A8NHD2|A8NHD2_BRUMA	92.97	128	9	0	2	129	9	136	7e-67	244
236	Singleton548	Thioredoxin peroxidase-1	tr|Q75UG3|Q75UG3_SCHJA	68.79	157	49	0	18	174	7	163	1e-62	231
237	Singleton549	Actin, putative	tr|A8P5A0|A8P5A0_BRUMA	100	68	0	0	2	69	309	376	7e-37	144
238	Singleton550	Thioredoxin peroxidase	tr|O97161|O97161_SCHMA	63.48	178	65	0	269	446	3	180	7e-67	247
239	Singleton551	Glutamine synthetase	tr|Q86EI1|Q86EI1_SCHJA	65.82	79	27	0	1	79	286	364	1e-27	113
240	Singleton5	Troponin family protein	tr|A8PUV1|A8PUV1_BRUMA	76.64	107	24	1	1	107	103	208	4e-43	166
241	Singleton562	Bromodomain containing protein	tr|A8PFQ0|A8PFQ0_BRUMA	50	142	67	3	21	161	189	327	9e-38	149
242	Singleton56	Fumarase, putative	tr|A8Q9U1|A8Q9U1_BRUMA	87.56	201	25	0	2	202	274	474	2e-103	367
243	Singleton57	Heat shock 70 kDa protein homolog	sp|P08418|HSP70_SCHMA	70.71	140	40	1	2	141	470	608	7e-54	202
244	Singleton575	Phosphoglycerate kinase	P41759	68.09	188	60	0	4	191	15	202	3e-67	247
245	Singleton576	EF hand family protein	tr|A8PM62|A8PM62_BRUMA	35.66	143	91	1	11	152	64	206	4e-20	89.7
246	Singleton577	Serine/threonine protein phosphatase 2A, 56 kDa regulatory subunit,epsilon isoform, putative	tr|A8QEX4|A8QEX4_BRUMA	82.87	181	30	1	2	182	301	480	2e-77	280
247	Singleton580	KH domain containing protein	tr|A8NPY5|A8NPY5_BRUMA	44	200	90	3	3	190	110	299	1e-38	151
248	Singleton589	Oxidoreductase, zinc-binding dehydrogenase family protein	tr|A8PV08|A8PV08_BRUMA	84.05	232	35	1	2	233	2376	2610	7e-115	405
249	Singleton59	Carboxyl transferase domain containing protein	tr|A8Q0A4|A8Q0A4_BRUMA	29.02	510	284	11	74	517	62	559	2e-49	190
250	Singleton601	ATP synthase subunit beta	tr|Q5D9S4|Q5D9S4_SCHJA	65.45	275	91	4	2	275	242	513	6e-96	343
251	Singleton605	Protein kinase domain containing protein	tr|A8PNY0|A8PNY0_BRUMA	80.68	88	17	0	207	294	674	761	4e-45	174
252	Singleton608	Metalloprotease 1, putative	tr|A8NK03|A8NK03_BRUMA	33.33	219	141	3	56	270	127	344	9e-34	136
253	Singleton610	Ubiquitin-activating enzyme E	tr|Q86FX4|Q86FX4_SCHJA	48.8	332	161	5	1	330	237	561	4e-79	287
254	Singleton616	Protein-tyrosine phosphatase containing protein	tr|A8P4G8|A8P4G8_BRUMA	29.38	177	119	2	1	176	165	336	1e-21	95.5
255	Singleton619	Elongation factor 1-alpha	tr|Q7YW79|Q7YW79_SCHJA	29.12	261	141	6	25	242	5	264	3e-23	101
256	Singleton625	Heat shock 70 kDa protein homolog	sp|P08418|HSP70_SCHMA	43.06	144	81	1	2	145	442	584	5e-29	119
257	Singleton632	Intermediate filament protein, putative	tr|A8Q7C8|A8Q7C8_BRUMA	53.91	243	108	3	1	241	296	536	5e-71	259
258	Singleton638	Aspartyl protease protein 2, isoform b	gi|27885049|gb|AAO25990.1|	54.98	231	92	4	1	224	87	312	3e-64	237
259	Singleton641	Trehalase family protein	tr|A8PJV5|A8PJV5_BRUMA	59.09	176	72	0	2	177	195	370	6e-62	229
260	Singleton659	Arginase	tr|Q6WVP6|Q6WVP6_SCHMA	30.95	168	109	4	7	168	144	310	2e-16	78.2
261	Singleton65	Helix-loop-helix DNA-binding domain containing protein	tr|A8NSD7|A8NSD7_BRUMA	52.08	192	73	7	11	194	94	274	7e-36	143
262	Singleton669	14-3-3 epsilon	tr|Q9U491|Q9U491_SCHMA	58.25	206	86	0	5	210	4	209	3e-68	250
263	Singleton678	Putative uncharacterized protein	tr|A8QCW1|A8QCW1_BRUMA	35.9	156	100	0	1	156	3069	3220	2e-28	117
264	Singleton696	Methionine aminopeptidase	tr|A8PY78|A8PY78_BRUMA	77.62	353	78	1	3	355	87	438	5e-170	589
265	Singleton699	Threonyl-tRNA synthetase, cytoplasmic, putative	tr|A8NT71|A8NT71_BRUMA	76.7	352	82	0	8	359	293	644	1e-172	598
266	Singleton704	Glycerol 3-phosphate dehydrogenase	tr|Q5QEI6|Q5QEI6_SCHMA	45.1	153	83	1	64	215	177	329	2e-29	121
267	Singleton720	SJCHGC01085 protein	tr|Q5DBY6|Q5DBY6_SCHJA	42.15	121	42	2	1	121	1	93	3e-20	90.5
268	Singleton72	Copine family protein	tr|A8NGA6|A8NGA6_BRUMA	85.09	161	24	0	5	165	2674	2830	2e-83	300
269	Singleton723	SJCHGC00820 protein	tr|Q5D947|Q5D947_SCHJA	79.31	174	36	0	2	175	275	448	2e-85	307
270	Singleton763	Serine/threonine-protein phosphatase	tr|A8NJR0|A8NJR0_BRUMA	35.85	106	68	0	1	106	225	330	6e-21	92
271	Singleton765	Probable protein kinase, putative	tr|A8PRB3|A8PRB3_BRUMA	34.18	196	122	6	8	200	116	307	2e-26	111
272	Singleton766	Zinc finger, C2H2 type family protein	tr|A8P9M2|A8P9M2_BRUMA	69.57	69	20	1	2	70	440	507	9e-25	105
273	Singleton767	Serine/threonine protein phosphatase 2A, 56 kDa regulatory subunit,epsilon isoform, putative	tr|A8QEX4|A8QEX4_BRUMA	82.89	263	38	1	5	267	40	295	4e-128	449
274	Singleton770	F-box-like/WD-repeat protein ebi, putative	tr|A8PRQ8|A8PRQ8_BRUMA	25.96	208	148	4	2	208	435	637	2e-18	85.1
275	Singleton771	Orcokinin peptides type B , putative	tr|A8NV08|A8NV08_BRUMA	76.86	121	28	0	56	176	78	198	6e-47	179
276	Singleton775	Heat shock 70 kDa protein homolog	sp|P08418|HSP70_SCHMA	81.76	159	28	1	1	159	39	196	2e-73	267
277	Singleton783	Translation elongation factor aEF-2, putative	tr|A8PJV1|A8PJV1_BRUMA	89.61	154	16	0	1	154	606	759	1e-80	291
278	Singleton788	Casein kinase 1, delta, putative	tr|A8Q223|A8Q223_BRUMA	59.48	116	47	0	1	116	176	291	3e-39	153
279	Singleton793	Intermediate filament protein, putative	tr|A8Q7C8|A8Q7C8_BRUMA	79.22	255	52	1	6	259	284	538	7e-120	422
280	Singleton794	OV-16 antigen, putative	tr|A8Q2C4|A8Q2C4_BRUMA	53.33	150	70	0	10	159	35	184	2e-44	171
281	Singleton79	EF hand family protein	tr|A8PM62|A8PM62_BRUMA	38.46	143	87	1	5	146	64	206	8e-26	108
282	Singleton805	SJCHGC09142 protein	tr|Q5D925|Q5D925_SCHJA	71.93	171	48	0	20	190	34	204	8e-66	242
283	Singleton80	membrane aminopeptidase H11-4, isoform 4 [Haemonchus contortus]	gi|14140052|emb|CAC39009.1|	30.74	618	370	17	3	577	298	900	9e-70	257
284	Singleton810	Carboxylesterase family protein	tr|A8QAV5|A8QAV5_BRUMA	29.57	257	169	5	4	253	300	551	4e-30	124
285	Singleton813	Calpain family protein 1, isoform d, putative	tr|A8PB44|A8PB44_BRUMA	57.65	85	36	0	126	210	104	188	6e-27	113
286	Singleton823	Protein kinase domain containing protein	tr|A8PT87|A8PT87_BRUMA	40	175	87	4	22	182	766	936	4e-30	123
287	Singleton825	Ribonucleoside-diphosphate reductase	tr|A8P6Y3|A8P6Y3_BRUMA	66.86	341	101	2	1	332	440	777	7e-140	489
288	Singleton836	Cathepsin B-like cysteine proteinase, putative	tr|A8PT54|A8PT54_BRUMA	61.09	257	99	1	1	257	96	351	1e-97	348
289	Singleton8	Calpain family protein 1, isoform d, putative	tr|A8PB44|A8PB44_BRUMA	71.25	160	46	0	1	160	398	557	2e-67	247
290	Singleton848	Transaldolase	tr|A8NK26|A8NK26_BRUMA	63.8	163	59	0	2	164	58	220	1e-51	194
291	Singleton849	Putative uncharacterized protein	tr|A8P5U7|A8P5U7_BRUMA	72.97	74	20	0	2	75	2194	2270	5e-20	87.8
292	Singleton858	Phosphatidylinositol 3-and 4-kinase family protein	tr|A8PDR3|A8PDR3_BRUMA	33.05	351	175	12	2	317	2007	2330	2e-45	175
293	Singleton860	Serine/threonine-protein phosphatase	tr|A8NJR0|A8NJR0_BRUMA	45.14	257	140	1	5	260	71	327	1e-68	252
294	Singleton865	Pyruvate kinase	tr|Q5DAM7|Q5DAM7_SCHJA	61.62	370	141	1	1	369	70	439	7e-126	442
295	Singleton869	MGC83251 protein, putative	tr|A8PKL5|A8PKL5_BRUMA	28.32	346	236	5	5	348	1432	1770	3e-42	165
296	Singleton87	Extracellular and cytoplasmic Cu/Zn superoxide dismutases Haemonchus contortus	gi|6226148|sp|Q27666.1|SODC_HAECO	70.7	157	45	1	15	170	1	157	2e-61	227
297	Singleton884	Hypothetical WD-repeats containing protein YFR021w, putative	tr|A8QH48|A8QH48_BRUMA	32.11	190	107	3	89	263	1	183	3e-22	98.6
298	Singleton891	F-box domain containing protein	tr|A8Q180|A8Q180_BRUMA	33.58	134	84	3	38	167	300	432	5e-19	86.7
299	Singleton89	Histone H3	tr|A8NHD2|A8NHD2_BRUMA	95.6	91	4	0	1	91	46	136	5e-41	160
300	Singleton897	Probable dynein light chain; T-cell-stimulating antigen SM10 S. mansoni	Q94748	74.16	89	23	0	1	89	1	89	4e-37	144
301	Singleton902	Serine/threonine-protein phosphatase	tr|A8NJR0|A8NJR0_BRUMA	55.07	227	101	1	2	227	101	327	6e-78	282
302	Singleton904	Putative uncharacterized protein	tr|B3GUU7|B3GUU7_SCHJA	72.52	404	110	1	2	405	230	632	8e-162	562
303	Singleton915	SJCHGC06130 protein	tr|Q5BYY5|Q5BYY5_SCHJA	50	84	42	0	122	205	285	368	2e-18	85.1
304	Singleton921	T-complex protein 1, beta subunit, putative	tr|A8NUR0|A8NUR0_BRUMA	37.82	156	96	1	1	155	366	521	1e-19	88.2
305	Singleton922	Probable 26S protease regulatory subunit 7, putative	tr|A8Q454|A8Q454_BRUMA	37.16	183	112	2	2	181	228	410	3e-31	127
306	Singleton926	Collagen alpha, putative	tr|A8QHP8|A8QHP8_BRUMA	57.92	202	82	2	6	205	1570	1770	4e-73	266
307	Singleton938	Lipoyl synthase, mitochondrial	tr|A8PF69|A8PF69_BRUMA	69.49	118	36	0	33	150	126	243	1e-45	174
308	Singleton944	Cytochrome c type-1, putative	tr|A8PJQ3|A8PJQ3_BRUMA	84.26	108	17	0	1	108	1	108	9e-51	190
309	Singleton950	putative glutamate dehydrogenase [Haemonchus contortus]	gi|3207184|gb|AAC19750.1|	73.08	208	56	0	3	210	304	511	6e-93	332
310	Singleton96	60S ribosomal protein L18, putative	tr|A8PKT1|A8PKT1_BRUMA	55.06	178	79	1	2	178	10	187	4e-54	203
311	Singleton966	T-complex protein 1, beta subunit, putative	tr|A8NUR0|A8NUR0_BRUMA	69.65	257	78	0	2	258	256	512	7e-104	369
312	Singleton981	Thioredoxin glutathione reductase	tr|Q962Y6|Q962Y6_SCHMA	59.41	101	40	1	2	102	465	564	1e-32	130
313	Singleton98	ATP synthase subunit beta	tr|Q5D9S4|Q5D9S4_SCHJA	85.95	185	26	0	3	187	109	293	7e-80	290
314	Singleton984	Probable 26S protease regulatory subunit 7, putative	tr|A8Q454|A8Q454_BRUMA	42.54	134	73	1	28	157	92	225	1e-24	105
315	Singleton989	Mammalian fe65 homolog protein 1, isoform c, putative	tr|A8QA00|A8QA00_BRUMA	53.59	418	165	12	41	442	62	466	1e-101	362
316	Singleton99	Aspartic proteinase	tr|P91802|P91802_SCHMA	50.68	148	72	1	2	149	125	271	1e-40	158
317	Singleton993	astacin-like metalloprotease [Haemonchus contortus]	gi|82653303|emb|CAJ43810.1|	28.79	257	162	9	9	255	187	432	2e-26	111
318	Singleton998	Delta-1-pyrroline-5-carboxylate dehydrogenase, mitochondrial, putative	tr|A8NK31|A8NK31_BRUMA	31.53	222	140	4	2	212	191	411	5e-25	107
319	Singleton1716	Glutathione-S-transferase	tr|Q26513|Q26513_SCHJA	35.09	114	69	1	9	117	8	121	1e-16	77.4
320	Singleton1720	Transthyretin-like family protein	tr|A8NKK9|A8NKK9_BRUMA	41.24	97	56	1	3	98	43	139	2e-18	82.8
321	Singleton1734	P38 map kinase family protein 2, isoform b, putative	tr|A8PQS0|A8PQS0_BRUMA	36.81	144	88	2	53	196	129	269	3e-27	114
322	Singleton1739	ATP synthase subunit beta	tr|Q5D9S4|Q5D9S4_SCHJA	24.87	374	252	11	84	450	102	453	7e-16	78.2
323	Singleton1745	Actin, putative	tr|A8P5A0|A8P5A0_BRUMA	58.55	152	62	1	10	161	9	159	5e-53	199
324	Singleton1755	Oxidoreductase, aldo/keto reductase family protein	tr|A8PJM3|A8PJM3_BRUMA	38.02	121	61	2	4	110	129	249	2e-19	87
325	Singleton1775	MIP-T3, putative	tr|A8Q1F2|A8Q1F2_BRUMA	46.53	101	54	0	4	104	5	105	1e-23	101
326	Singleton1782	Cell division control protein 2 homolog, putative	tr|A8PJ94|A8PJ94_BRUMA	43.75	80	45	0	4	83	163	242	6e-19	85.1
327	Singleton1787	U2 auxiliary factor 65 kDa subunit, putative	tr|A8NTW6|A8NTW6_BRUMA	78.39	236	42	2	1	231	137	368	2e-109	387
328	Singleton1807	Trehalose 6-phosphate synthase protein 1, putative	tr|A8Q0E7|A8Q0E7_BRUMA	56.33	158	64	2	1	153	918	1080	9e-49	184
329	Singleton1832	GRIP domain containing protein	tr|A8Q7F8|A8Q7F8_BRUMA	38.1	210	114	5	86	294	1353	1550	3e-30	124
330	Singleton1840	Variant SH3 domain containing protein	tr|A8Q0B3|A8Q0B3_BRUMA	29.21	178	125	1	19	195	175	352	4e-17	80.9
331	Singleton1847	Cell division control protein 2 homolog, putative	tr|A8PJ94|A8PJ94_BRUMA	37.41	294	165	5	2	292	24	301	1e-53	202
332	Singleton1852	Dolichyl-diphosphooligosaccharide--protein glycosyltransferase 48 kDasubunit, putative	tr|A8PQU6|A8PQU6_BRUMA	45.69	116	63	0	3	118	77	192	4e-29	119
333	Singleton1855	Cyclophilin B S. mansoni	Q26551	58.48	171	67	1	10	176	28	198	4e-48	183
334	Singleton1864	Cell division control protein 2 homolog, putative	tr|A8PJ94|A8PJ94_BRUMA	34.84	244	129	4	6	233	67	296	9e-35	139
335	Singleton1866	ATP-dependent helicase DDX48, putative	tr|A8P212|A8P212_BRUMA	77.46	244	55	0	1	244	156	399	4e-120	422
336	Singleton1873	Glycerol 3-phosphate dehydrogenase	tr|Q5QEI6|Q5QEI6_SCHMA	42.34	137	69	3	40	175	102	229	1e-23	102
337	Singleton1878	Protein unc-22, putative	tr|A8Q0L6|A8Q0L6_BRUMA	61.8	178	67	1	5	181	2227	2400	3e-58	216
338	Singleton1880	Ubiquitin-protein ligase UBE3B, putative	tr|A8P4A8|A8P4A8_BRUMA	27.78	270	184	6	8	268	633	900	8e-26	110
339	Singleton1881	Phosphoglycerate kinase	tr|Q86DX7|Q86DX7_SCHJA	61.44	153	57	1	2	152	263	415	3e-49	186
340	Singleton1892	Lysyl-tRNA synthetase	tr|A8P4Y0|A8P4Y0_BRUMA	86.84	190	25	0	1	190	175	364	5e-101	358
341	Singleton1896	Collagen alpha, putative	tr|A8QHP8|A8QHP8_BRUMA	68.99	129	34	2	2	127	375	500	1e-35	141
342	Singleton1901	Membrane calcium atpase protein 3, isoform b, putative	tr|A8QG37|A8QG37_BRUMA	65.46	194	62	3	8	196	7	200	5e-44	169
343	Singleton1909	FKBP-type peptidyl-prolyl cis-trans isomerase-59, BmFKBP59	tr|A8QHE7|A8QHE7_BRUMA	50.53	95	47	0	11	105	25	119	2e-22	96.3
344	Singleton1912	T-complex protein 1, beta subunit, putative	tr|A8NUR0|A8NUR0_BRUMA	35.92	142	91	0	2	143	376	517	2e-23	100
345	Singleton1922	Vacuolar h atpase protein 8, putative	tr|A8QDP5|A8QDP5_BRUMA	69.87	156	45	2	2	155	57	212	3e-52	196
346	Singleton1923	RE18871p, putative	tr|A8QHM2|A8QHM2_BRUMA	54.46	112	51	0	2	113	104	215	1e-25	107
347	Singleton1934	Delta-1-pyrroline-5-carboxylate dehydrogenase, mitochondrial, putative	tr|A8NK31|A8NK31_BRUMA	61.86	236	88	1	11	246	214	447	1e-87	315
348	Singleton1949	Cathepsin B-like cysteine proteinase	sp|P43157|CYSP_SCHJA	40.82	147	68	4	63	198	87	225	3e-23	100
349	Singleton1955	Glycerol 3-phosphate dehydrogenase	tr|Q5QEI6|Q5QEI6_SCHMA	44.92	305	152	5	22	325	40	329	1e-67	249
350	Singleton1960	Immunoglobulin I-set domain containing protein	tr|A8Q7J8|A8Q7J8_BRUMA	40.37	218	126	3	2	218	1867	2080	3e-44	171
351	Singleton1967	Ryanodine Receptor TM 4-6 family protein	tr|A8Q7A9|A8Q7A9_BRUMA	78.44	167	34	1	1	167	124	288	3e-78	283
352	Singleton1970	Putative uncharacterized protein	tr|A8P4K1|A8P4K1_BRUMA	40.13	157	91	3	20	175	59	213	5e-34	136
353	Singleton1975	Thioredoxin glutathione reductase	tr|B5THG7|B5THG7_SCHJA	41.3	138	72	5	1	135	328	459	1e-19	88.2
354	Singleton1978	T-complex protein 1 subunit delta	tr|Q5C3H9|Q5C3H9_SCHJA	42.86	175	97	3	2	173	122	296	4e-34	137
355	Singleton1979	Adhesion regulating molecule conserved region family protein	tr|A8Q8B3|A8Q8B3_BRUMA	61.19	134	51	1	1	134	1	133	4e-44	169
356	Singleton2000	Kinesin light chain protein 2, isoform a, putative	tr|A8NRQ7|A8NRQ7_BRUMA	82.42	91	15	1	2	92	240	329	2e-30	125
357	Singleton2010	SJCHGC00739 protein	tr|Q86E61|Q86E61_SCHJA	35.09	114	73	1	28	140	6	119	5e-20	89.4
358	Singleton2014	Probable protein kinase, putative	tr|A8PRB3|A8PRB3_BRUMA	37.84	222	121	4	17	222	85	305	1e-38	152
359	Singleton2032	Elongation factor 1-alpha	tr|Q7YW79|Q7YW79_SCHJA	71.67	180	48	3	2	180	270	447	8e-71	258
360	Singleton2051	Protein phosphatase 1 regulatory inhibitor subunit 16A, putative	tr|A8P805|A8P805_BRUMA	78.4	125	27	0	213	337	100	224	1e-56	213
361	Singleton2056	Probable coatomer beta' subunit, putative	tr|A8Q0N2|A8Q0N2_BRUMA	52.49	181	86	0	4	184	595	775	7e-52	196
362	Singleton2059	Actin-1	sp|P53470|ACT1_SCHMA	52.76	163	77	0	2	164	78	240	1e-41	161
363	Singleton2066	Calreticulin family protein	tr|A8Q7G4|A8Q7G4_BRUMA	51.85	243	117	0	2	244	286	528	6e-73	267
364	Singleton2068	Myosin heavy chain, putative	tr|A8PYZ8|A8PYZ8_BRUMA	40	220	132	0	16	235	723	942	7e-39	152
365	Singleton2071	Probable coatomer beta' subunit, putative	tr|A8Q0N2|A8Q0N2_BRUMA	31.21	173	109	2	5	177	612	774	2e-16	79
366	Singleton2081	Threonyl-tRNA synthetase, cytoplasmic, putative	tr|A8NT71|A8NT71_BRUMA	72.4	250	57	1	3	252	49	286	8e-109	385
367	Singleton2103	Zinc finger, C2H2 type family protein	tr|A8QF85|A8QF85_BRUMA	66.67	321	107	0	4	324	236	556	2e-121	427
368	Singleton2109	Ryanodine Receptor TM 4-6 family protein	tr|A8Q7A9|A8Q7A9_BRUMA	86.54	52	7	0	7	58	3452	3500	2e-24	102
369	Singleton2141	S1 RNA binding domain containing protein	tr|A8NFZ6|A8NFZ6_BRUMA	39.77	176	106	0	2	177	1583	1760	3e-33	134
370	Singleton2159	Splicing factor 3B subunit 1, putative	tr|A8QGB2|A8QGB2_BRUMA	38.79	281	114	7	3	242	117	380	6e-42	163
371	Singleton2165	Retinoid X receptor RXR-2	tr|Q9Y1J4|Q9Y1J4_SCHMA	44.12	102	56	1	6	106	907	1010	2e-20	91.7
372	Singleton2167	Putative uncharacterized protein	tr|A8QF98|A8QF98_BRUMA	38.64	88	54	0	228	315	10	97	3e-16	78.6
373	Singleton2176	Dolichyl-diphosphooligosaccharide--protein glycosyltransferase 48 kDasubunit, putative	tr|A8PQU6|A8PQU6_BRUMA	54.03	211	87	2	3	203	231	441	4e-51	193
374	Singleton2181	Protein C33A11.1, putative	tr|A8PYP6|A8PYP6_BRUMA	32.1	461	251	11	30	468	168	588	9e-52	197
375	Singleton2190	ABC transporter transmembrane region family protein	tr|A8Q5V8|A8Q5V8_BRUMA	39.62	159	75	2	2	159	1397	1540	1e-27	114
376	Singleton2204	Cytochrome oxidase assembly protein	tr|A8NQI0|A8NQI0_BRUMA	59.5	121	49	0	1	121	275	395	3e-40	155
377	Singleton2207	SJCHGC00176 protein	tr|Q5DGA0|Q5DGA0_SCHJA	77.92	77	15	1	1	77	1	75	2e-29	119
378	Singleton2219	Embryonic fatty acid-binding protein Bm-FAB-1	tr|Q9GU91|Q9GU91_BRUMA	53.85	104	45	2	1	102	63	165	4e-25	105
379	Singleton2240	26S proteasome regulatory chain 4, putative	tr|A8Q8R3|A8Q8R3_BRUMA	56.78	118	51	0	2	119	556	673	2e-28	117
380	Singleton2241	Protein kinase domain containing protein	tr|A8PMN8|A8PMN8_BRUMA	34.9	255	150	8	104	345	147	398	2e-36	145
381	Singleton2242	Probable 26S protease regulatory subunit 7, putative	tr|A8Q454|A8Q454_BRUMA	71.43	161	31	2	48	208	71	216	8e-53	199
382	Singleton2243	Heat shock 70 kDa protein homolog	sp|P08418|HSP70_SCHMA	49.01	304	145	5	1	298	218	517	2e-74	271
383	Singleton2251	Nin one binding protein, putative	tr|A8Q3B0|A8Q3B0_BRUMA	50	190	94	1	61	250	178	366	7e-51	193
384	Singleton2267	Hypothetical oxidoreductase F56D1.5, putative	tr|A8Q620|A8Q620_BRUMA	30	220	142	6	2	219	83	292	6e-20	90.1
385	Singleton2271	Alpha tubulin	tr|Q26595|Q26595_SCHMA	87.72	114	14	0	2	115	328	441	1e-60	223
386	Singleton2275	ADP-ribosylation factor 4, putative	tr|A8PYQ5|A8PYQ5_BRUMA	32.77	177	103	2	19	193	15	177	7e-20	89.7
387	Singleton2296	Cation channel family protein	tr|A8Q1X7|A8Q1X7_BRUMA	62	100	37	1	2	100	159	258	6e-29	118
388	Singleton2316	Vasopressin-activated calcium mobilizing putative receptor protein	tr|A8QF27|A8QF27_BRUMA	29.78	178	110	3	69	231	313	490	1e-18	85.9
389	Singleton2318	Adenylate cyclase, type IX, putative	tr|A8NDN6|A8NDN6_BRUMA	39.68	247	133	6	15	254	540	777	9e-44	169
390	Singleton2329	60S ribosomal protein L34, putative	tr|A8PKW7|A8PKW7_BRUMA	56.19	105	46	0	1	105	1	105	4e-27	112
391	Singleton2350	Coatomer subunit gamma	tr|A8NVE8|A8NVE8_BRUMA	60.62	292	113	2	16	305	469	760	3e-102	363
392	Singleton2361	BRM protein, putative	tr|A8QEY4|A8QEY4_BRUMA	49.11	169	69	2	1	152	331	499	4e-38	149
393	Singleton2363	Glyceraldehyde-3-phosphate dehydrogenase	tr|Q27776|Q27776_SCHJA	68.48	92	29	0	1	92	242	333	1e-33	133
394	Singleton2364	Ubiquitin carrier protein	tr|A8Q0Z3|A8Q0Z3_BRUMA	34.48	145	88	4	5	142	6	150	5e-18	83.2
395	Singleton2367	14-3-3 epsilon	tr|Q9U491|Q9U491_SCHMA	62.41	141	53	0	30	170	99	239	3e-49	186
396	Singleton2371	Serine/threonine-protein kinase SULU, putative	tr|A8PCB5|A8PCB5_BRUMA	38.67	225	125	4	2	221	123	339	1e-28	119
397	Singleton2382	JF-2 protein	tr|Q26520|Q26520_SCHJA	33.83	402	258	3	2	401	117	512	3e-51	195
398	Singleton2385	SJCHGC06031 protein	tr|Q5C3W8|Q5C3W8_SCHJA	40.95	210	115	5	2	206	50	255	4e-38	150
399	Singleton2396	WGR domain containing protein	tr|A8QE90|A8QE90_BRUMA	57.02	114	42	3	11	122	710	818	9e-32	127
400	Singleton2402	Voltage-gated calcium channel, L-type, alpha subunit. C. elegans egl-19 ortholog	tr|A8PYS5|A8PYS5_BRUMA	33.81	139	66	3	3	115	291	429	6e-18	83.2
401	Singleton2403	Immunoglobulin I-set domain containing protein	tr|A8NG52|A8NG52_BRUMA	33.8	142	92	2	51	190	170	311	3e-19	87.8
402	Singleton2407	ATP-dependent helicase DDX48, putative	tr|A8P212|A8P212_BRUMA	32.55	212	138	3	2	211	162	370	1e-26	113
403	Singleton2412	BRM protein, putative	tr|A8QEY4|A8QEY4_BRUMA	60.87	161	57	2	2	162	1030	1180	3e-40	157
404	Singleton2426	Ras-related protein Rab-30, putative	tr|A8NP71|A8NP71_BRUMA	71.43	112	21	3	2	113	97	197	3e-39	152
405	Singleton2440	Zinc finger, ZZ type family protein	tr|A8QB20|A8QB20_BRUMA	34.31	204	134	0	1	204	631	834	3e-30	124
406	Singleton2448	Immunoglobulin I-set domain containing protein	tr|A8NZ57|A8NZ57_BRUMA	42.72	213	110	4	2	206	2566	2770	2e-35	141
407	Singleton2460	Ubiquitin carrier protein	tr|A8Q0Z3|A8Q0Z3_BRUMA	36.63	101	60	1	2	98	3	103	3e-16	75.9
408	Singleton2468	Thioredoxin	tr|Q8T9N5|Q8T9N5_SCHMA	49.46	93	44	2	9	99	11	102	9e-24	101
409	Singleton2469	Globin-like ES protein F6	tr|Q8WQ13|Q8WQ13_OSTOS	42.11	95	55	0	4	98	16	110	9e-20	87.8
410	Singleton2472	Protein kinase domain containing protein	tr|A8QC99|A8QC99_BRUMA	40.95	210	106	4	2	207	74	269	7e-42	162
411	Singleton2473	Probable nucleolar GTP-binding protein 1., putative	tr|A8PZJ9|A8PZJ9_BRUMA	51.46	171	81	2	1	169	754	924	2e-45	174
412	Singleton2478	SJCHGC02833 protein	tr|Q86ET1|Q86ET1_SCHJA	47.95	171	82	3	26	195	5	169	2e-38	151
413	Singleton2487	14-3-3 epsilon	tr|Q9U491|Q9U491_SCHMA	60.27	73	29	0	1	73	124	196	7e-24	100
414	Singleton2515	Homeodomain interacting protein kinase protein 1, isoform b, putative	tr|A8PBG4|A8PBG4_BRUMA	38.94	208	105	7	3	190	187	392	8e-31	125
415	Singleton2518	Variant SH3 domain containing protein	tr|A8Q0B3|A8Q0B3_BRUMA	29.59	196	130	4	17	206	166	359	1e-16	79
416	Singleton2535	Transthyretin-like family protein	tr|A8NKK9|A8NKK9_BRUMA	40.68	118	69	1	2	118	24	141	2e-23	100
417	Singleton2540	Serine/threonine-protein kinase Pim-3, putative	tr|A8PV23|A8PV23_BRUMA	43.87	269	145	5	31	294	38	305	8e-60	223
418	Singleton2542	HIV TAT specific factor 1, putative	tr|A8Q370|A8Q370_BRUMA	60.23	88	35	0	49	136	157	244	9e-28	115
419	Singleton2549	Transporter	tr|A8PN25|A8PN25_BRUMA	27.51	189	133	1	7	191	265	453	4e-17	80.5
420	Singleton2550	Flavin-binding monooxygenase-like family protein	tr|A8PTD0|A8PTD0_BRUMA	51.27	158	74	2	2	157	64	220	4e-43	166
421	Singleton2554	Glycosyl hydrolases family 31 protein	tr|A8QEK6|A8QEK6_BRUMA	57.35	136	58	0	3	138	783	918	4e-45	172
422	Singleton2557	Zinc finger, C2H2 type family protein	tr|A8P9M2|A8P9M2_BRUMA	68.06	72	18	1	8	79	363	429	1e-23	100
423	Singleton2573	Heat shock 70 kDa protein homolog	sp|P08418|HSP70_SCHMA	51.33	113	54	1	1	113	498	609	1e-22	97.8
424	Singleton2575	Clone ZZD1510 mRNA sequence	tr|Q86ER4|Q86ER4_SCHJA	53.21	218	97	3	108	321	1	217	6e-60	223
425	Singleton2589	Ryanodine Receptor TM 4-6 family protein	tr|A8Q7A9|A8Q7A9_BRUMA	62.21	172	64	1	1	171	1896	2070	6e-65	239
426	Singleton2591	T-complex protein 1, gamma subunit, putative	tr|A8NTN6|A8NTN6_BRUMA	27.1	214	146	3	1	213	216	420	9e-19	86.3
427	Singleton2592	Thioredoxin peroxidase-2	tr|Q5DVX5|Q5DVX5_SCHJA	58.95	190	78	0	6	195	5	194	4e-65	239
428	Singleton2594	Putative uncharacterized protein	tr|A8Q8M2|A8Q8M2_BRUMA	32.78	241	148	6	3	229	198	438	2e-29	122
429	Singleton2598	Peptidase M16 inactive domain containing protein	tr|A8PCK7|A8PCK7_BRUMA	32.85	411	268	4	1	407	590	996	6e-63	234
430	Singleton2605	Gaba, putative	tr|A8Q926|A8Q926_BRUMA	81.9	105	19	0	1	105	1	105	2e-48	182
431	Singleton2607	Probable coatomer beta' subunit, putative	tr|A8Q0N2|A8Q0N2_BRUMA	78.11	201	44	0	1	201	73	273	1e-103	368
432	Singleton2612	Histone deacetylase	tr|A8NT81|A8NT81_BRUMA	61.73	324	120	1	3	322	120	443	1e-117	415
433	Singleton2615	ABC transporter transmembrane region family protein	tr|A8Q5V8|A8Q5V8_BRUMA	40.52	153	73	2	2	154	1395	1530	3e-24	103
434	Singleton2618	Formin Homology 2 Domain containing protein	tr|A8NM82|A8NM82_BRUMA	36.84	133	76	4	1	130	877	1000	2e-17	80.5
435	Singleton2628	Immunoglobulin I-set domain containing protein	tr|A8Q7J8|A8Q7J8_BRUMA	52.43	185	78	5	19	200	5986	6160	7e-52	196
436	Singleton2637	Ribonucleoside-diphosphate reductase	tr|A8P6Y3|A8P6Y3_BRUMA	76.97	165	38	0	1	165	275	439	1e-79	287
437	Singleton2638	Translation elongation factor aEF-2, putative	tr|A8PJV1|A8PJV1_BRUMA	90.32	124	12	0	1	124	481	604	5e-65	238
438	Singleton2647	MIF4G domain containing protein	tr|A8PAA2|A8PAA2_BRUMA	30.65	199	100	9	2	179	545	726	7e-18	83.6
439	Singleton2656	Fumarase, putative	tr|A8Q9U1|A8Q9U1_BRUMA	64.33	157	52	2	2	156	350	504	9e-57	211
440	Singleton2660	Zinc finger protein, putative	tr|A8Q6R7|A8Q6R7_BRUMA	53.04	115	44	3	47	152	59	172	2e-31	127
441	Singleton2661	Cyanate hydratase family protein	tr|A8PJG3|A8PJG3_BRUMA	55.65	115	51	0	16	130	51	165	3e-34	136
442	Singleton2689	Glutamine synthetase	tr|Q86EI1|Q86EI1_SCHJA	58.28	163	68	0	1	163	1	163	9e-54	201
443	Singleton2701	Probable protein disulfide-isomerase ER-60	sp|P38658|ERP60_SCHMA	34.61	445	267	11	3	440	35	462	1e-64	240
444	Singleton2715	Trehalose 6-phosphate synthase protein 1, putative	tr|A8Q0E7|A8Q0E7_BRUMA	61.54	195	75	0	1	195	648	842	4e-70	256
445	Singleton2756	Glycosyl hydrolase family 20, catalytic domain containing protein	tr|A8QDS9|A8QDS9_BRUMA	35.96	203	122	7	1	197	282	482	1e-29	122
446	Singleton2759	Ryanodine Receptor TM 4-6 family protein	tr|A8Q7A9|A8Q7A9_BRUMA	92.52	147	11	0	2	148	4897	5040	6e-75	271
447	Singleton2771	Ryanodine Receptor TM 4-6 family protein	tr|A8Q7A9|A8Q7A9_BRUMA	60.58	104	29	2	61	164	4598	4690	1e-30	124
448	Singleton2786	Membrane calcium atpase protein 3, isoform b, putative	tr|A8QG37|A8QG37_BRUMA	67.55	151	48	1	61	210	351	501	5e-52	196
449	Singleton2792	SJCHGC01759 protein	tr|Q5DA69|Q5DA69_SCHJA	70.37	81	24	0	7	87	16	96	3e-28	115
450	Singleton2819	Fumarylacetoacetate hydrolase domain containing 1, putative	tr|A8Q1J3|A8Q1J3_BRUMA	42.27	194	104	3	2	193	14	201	5e-43	166
451	Singleton2825	Putative uncharacterized protein	tr|A8PQP4|A8PQP4_BRUMA	45.77	142	77	0	3	144	72	213	4e-36	142
452	Singleton2833	Putative uncharacterized protein	tr|B3GUU7|B3GUU7_SCHJA	47.09	206	102	3	2	203	416	618	5e-45	173
453	Singleton2840	Carboxylesterase family protein	tr|A8QAV5|A8QAV5_BRUMA	40.38	213	121	3	5	214	33	242	2e-37	148
454	Singleton2857	Vacuolar h atpase protein 8, putative	tr|A8QDP5|A8QDP5_BRUMA	35.71	196	120	2	3	194	33	226	1e-20	92.4
455	Singleton2864	EF hand family protein	tr|A8PM62|A8PM62_BRUMA	41.18	102	58	1	20	119	61	162	2e-18	84
456	Singleton2868	SJCHGC00176 protein	tr|Q5DGA0|Q5DGA0_SCHJA	91.3	46	4	0	1	46	1	46	1e-19	86.7
457	Singleton2893	PSP family protein	tr|A8P9Q1|A8P9Q1_BRUMA	36.96	92	53	1	9	95	157	248	4e-16	75.9
458	Singleton2896	Protein kinase domain containing protein	tr|A8QC99|A8QC99_BRUMA	44.52	155	84	1	33	187	31	183	5e-38	149
459	Singleton2901	Histone H3	tr|A8NHD2|A8NHD2_BRUMA	96.09	128	5	0	2	129	9	136	1e-69	253
460	Singleton2925	MGC83251 protein, putative	tr|A8PKL5|A8PKL5_BRUMA	29.53	193	128	2	3	187	1187	1380	1e-17	82
461	Singleton2946	SJCHGC02833 protein	tr|Q86ET1|Q86ET1_SCHJA	37.3	126	76	2	39	163	8	131	6e-20	89.7
462	Singleton2963	Enolase	tr|A8PFE3|A8PFE3_BRUMA	66.01	253	84	1	6	258	1	251	4e-93	333
463	Singleton2973	acetyl coenzyme A-transferase [Artemia franciscana]	gi|31979243|gb|AAP68833.1|	73.33	60	16	0	2	61	380	439	1e-23	100
464	Singleton2975	KIAA1997 protein, putative	tr|A8NIV6|A8NIV6_BRUMA	30.17	179	120	2	52	230	81	254	3e-24	104
465	Singleton2981	Kap beta 3 protein, putative	tr|A8PTL7|A8PTL7_BRUMA	51.87	347	165	1	1	345	505	851	7e-100	356
466	Singleton2989	Protein kinase domain containing protein	tr|A8QC99|A8QC99_BRUMA	37.86	140	86	1	43	182	74	212	1e-21	95.1
467	Singleton3008	SET domain containing protein	tr|A8QGD6|A8QGD6_BRUMA	35.48	124	79	1	102	225	514	636	4e-19	87.4
468	Singleton3020	ATP-dependent metalloprotease FtsH family protein	tr|A8QEE6|A8QEE6_BRUMA	46.17	366	188	5	2	359	362	726	6e-94	337
469	Singleton3022	Cell division control protein 2 homolog, putative	tr|A8PJ94|A8PJ94_BRUMA	39.23	130	78	1	8	137	165	293	3e-26	111
470	Singleton3089	40S ribosomal protein S15a, putative	tr|A8QBL7|A8QBL7_BRUMA	34.34	166	83	2	1	142	349	512	5e-23	100
471	Singleton3091	Heat shock 70 kDa protein homolog	sp|P08418|HSP70_SCHMA	64.94	174	59	1	37	208	344	517	2e-58	217
472	Singleton3095	A-macroglobulin complement component family protein	tr|A8PE26|A8PE26_BRUMA	47.9	334	129	4	7	301	464	791	4e-88	317
473	Singleton3116	Transcription factor dpl-1, putative	tr|A8PH66|A8PH66_BRUMA	70.73	82	20	2	57	134	94	175	2e-25	108
474	Singleton3129	La domain containing protein	tr|A8QGZ1|A8QGZ1_BRUMA	45	80	44	0	188	267	289	368	5e-19	87.4
475	Singleton3152	Myosin heavy chain, putative	tr|A8PYZ8|A8PYZ8_BRUMA	56.29	151	66	0	10	160	296	446	5e-52	196
476	Singleton3155	Serpin, putative	tr|A8PHV4|A8PHV4_BRUMA	33.88	369	229	8	2	364	29	388	3e-44	171
477	Singleton3158	Trehalose 6-phosphate synthase protein 1, putative	tr|A8Q0E7|A8Q0E7_BRUMA	31.85	135	90	2	72	206	1073	1210	7e-20	89.7
478	Singleton3161	Phosphofructokinase, putative	tr|A8PQ06|A8PQ06_BRUMA	65.63	323	109	2	18	339	42	363	2e-118	418
479	Singleton3165	Peptidase M16 inactive domain containing protein	tr|A8PCK7|A8PCK7_BRUMA	32.57	218	137	5	2	217	371	580	1e-18	85.5
480	Singleton3180	Ryanodine Receptor TM 4-6 family protein	tr|A8Q7A9|A8Q7A9_BRUMA	73.81	168	44	0	1	168	566	733	7e-66	241
481	Singleton3182	Protein-tyrosine phosphatase containing protein	tr|A8P4G8|A8P4G8_BRUMA	38.64	176	96	5	1	174	148	313	6e-21	92.8
482	Singleton3188	Heat shock protein HSP60	tr|Q8MXA4|Q8MXA4_SCHMA	63.58	173	63	0	1	173	126	298	5e-62	229
483	Singleton3219	Immunoglobulin I-set domain containing protein	tr|A8PI21|A8PI21_BRUMA	42.54	181	93	2	31	207	155	328	6e-38	149
484	Singleton3220	Immunoglobulin I-set domain containing protein	tr|A8NZ57|A8NZ57_BRUMA	57.35	136	58	0	63	198	4015	4150	1e-44	171
485	Singleton3223	Snf5, putative	tr|A8Q8G3|A8Q8G3_BRUMA	42.54	181	80	2	1	175	62	224	8e-38	149
486	Singleton3232	Glutathione reductase, putative	tr|A8NL94|A8NL94_BRUMA	61.59	151	58	0	3	153	252	402	3e-53	200
487	Singleton3235	Low-density lipoprotein receptor-related protein, putative	tr|A8P152|A8P152_BRUMA	66.67	159	53	0	5	163	379	537	1e-51	194
488	Singleton3245	EF hand family protein	tr|A8PM62|A8PM62_BRUMA	41.96	112	63	1	2	111	95	206	2e-20	90.1
489	Singleton3260	Flavin-binding monooxygenase-like family protein	tr|A8PTD0|A8PTD0_BRUMA	46.11	180	96	1	3	182	320	498	1e-40	159
490	Singleton3281	Immunoglobulin I-set domain containing protein	tr|A8NZ57|A8NZ57_BRUMA	41	261	134	6	3	244	2023	2280	2e-49	188
491	Singleton3290	T-complex protein 1 subunit delta	tr|Q5C3H9|Q5C3H9_SCHJA	48.62	181	92	1	39	218	47	227	1e-41	162
492	Singleton3299	A-macroglobulin complement component family protein	tr|A8PE26|A8PE26_BRUMA	62.89	194	72	0	3	196	223	416	8e-74	269
493	Singleton3306	Ets-domain containing protein	tr|A8Q0Y7|A8Q0Y7_BRUMA	43.69	103	54	3	7	107	334	434	1e-18	85.1
494	Singleton3351	Myosin heavy chain, putative	tr|A8PYZ8|A8PYZ8_BRUMA	75.24	210	50	1	2	211	592	799	2e-86	311
495	Singleton3355	Hexokinase family protein	tr|A8Q364|A8Q364_BRUMA	32.77	119	77	2	7	124	39	155	8e-19	85.1
496	Singleton3358	Cache domain containing protein	tr|A8PZR7|A8PZR7_BRUMA	41.76	170	84	1	1	155	493	662	3e-35	140
497	Singleton3362	Splicing factor 3B subunit 1, putative	tr|A8QGB2|A8QGB2_BRUMA	88.51	174	20	0	2	175	1071	1240	7e-96	341
498	Singleton3365	secreted cathepsin F [Teladorsagia circumcincta]	gi|74273320|gb|ABA01328.1|	28.91	211	130	3	9	211	103	301	3e-22	97.8
499	Singleton3369	Oxidoreductase, zinc-binding dehydrogenase family protein	tr|A8PV08|A8PV08_BRUMA	89.53	86	9	0	13	98	2098	2180	6e-45	171
500	Singleton3372	Protein Wnt	tr|A8PYR1|A8PYR1_BRUMA	63.11	122	43	2	16	135	182	303	6e-41	158
501	Singleton3376	Putative uncharacterized protein	tr|A8QHG6|A8QHG6_BRUMA	40.4	151	88	1	2	150	270	420	1e-20	91.7
502	Singleton3380	Serine/threonine-protein phosphatase	tr|A8NJR0|A8NJR0_BRUMA	41.92	167	96	1	4	169	161	327	8e-40	156
503	Singleton3393	Heat shock 70 kDa protein homolog	sp|P08418|HSP70_SCHMA	65.49	142	48	1	6	147	280	420	1e-42	165
504	Singleton3395	Malate dehydrogenase	tr|Q5D9T1|Q5D9T1_SCHJA	43.14	153	71	3	2	154	199	335	9e-26	108
505	Singleton3402	MATH domain containing protein	tr|A8PHK0|A8PHK0_BRUMA	33.78	222	145	1	3	222	113	334	1e-33	135
506	Singleton3408	Protein-tyrosine phosphatase containing protein	tr|A8P4G8|A8P4G8_BRUMA	39.32	117	67	2	91	204	95	210	5e-20	90.5
507	Singleton3409	Pre-mRNA splicing factor PRP8, putative	tr|A8Q2R2|A8Q2R2_BRUMA	69.78	139	41	1	1	138	2121	2260	3e-57	213
508	Singleton3412	Purine-nucleoside phosphorylase	tr|Q9BMI9|Q9BMI9_SCHMA	45.16	217	116	2	2	216	69	284	6e-51	192
509	Singleton3417	Aminopeptidase W07G4.4 in chromosome V, putative	tr|A8QE02|A8QE02_BRUMA	57.82	275	109	4	2	273	235	505	7e-89	319
510	Singleton3425	Endoplasmin	tr|Q9NHY5|Q9NHY5_SCHMA	50.56	269	132	1	1	269	468	735	8e-80	289
511	Singleton3430	Sec23/Sec24 trunk domain containing protein	tr|A8PYW8|A8PYW8_BRUMA	51.53	196	95	0	9	204	874	1070	4e-52	197
512	Singleton3444	Retinoid X receptor RXR-2	tr|Q9Y1J4|Q9Y1J4_SCHMA	46.15	65	35	0	72	136	915	979	3e-16	77
513	Singleton3470	Aminopeptidase W07G4.4 in chromosome V, putative	tr|A8QE02|A8QE02_BRUMA	62.5	192	66	2	3	192	203	390	1e-57	214
514	Singleton3479	Ubiquitin-activating enzyme E	tr|Q86FX4|Q86FX4_SCHJA	42.25	213	120	2	2	214	214	423	6e-36	143
515	Singleton3490	Rab connectin related protein 2, putative	tr|A8Q9Z3|A8Q9Z3_BRUMA	41.09	129	71	3	39	166	8	132	2e-25	108
516	Singleton3512	F-box-like/WD-repeat protein ebi, putative	tr|A8PRQ8|A8PRQ8_BRUMA	30.87	149	100	2	64	211	494	640	8e-21	93.2
517	Singleton3522	ATP-dependent helicase DDX48, putative	tr|A8P212|A8P212_BRUMA	33.7	181	117	3	3	182	163	341	8e-27	112
518	Singleton3523	Intermediate filament protein, putative	tr|A8Q7C8|A8Q7C8_BRUMA	69.23	52	16	0	152	203	76	127	6e-16	76.6
519	Singleton3531	Glyceraldehyde-3-phosphate dehydrogenase	tr|Q27776|Q27776_SCHJA	63.09	149	49	2	14	161	1	144	4e-46	176
520	Singleton3536	Protein kinase domain containing protein	tr|A8NNV7|A8NNV7_BRUMA	30.45	220	93	5	6	168	406	622	2e-20	91.7
521	Singleton3550	Immunoglobulin I-set domain containing protein	tr|A8P9Y0|A8P9Y0_BRUMA	33.52	176	114	3	11	185	220	393	6e-26	109
522	Singleton3555	SJCHGC01653 protein	tr|Q5DE42|Q5DE42_SCHJA	56.89	225	96	1	29	253	12	235	6e-67	246
523	Singleton3601	Flavin-binding monooxygenase-like family protein	tr|A8PTD0|A8PTD0_BRUMA	51.66	211	100	2	1	209	1	211	9e-60	222
524	Singleton3606	Oxidoreductase, zinc-binding dehydrogenase family protein	tr|A8PV08|A8PV08_BRUMA	76	200	48	0	2	201	52	251	2e-82	297
525	Singleton3610	Metalloprotease 1, putative	tr|A8NK03|A8NK03_BRUMA	30.74	244	157	8	2	240	215	451	9e-26	109
526	Singleton3652	Trehalose 6-phosphate synthase protein 1, putative	tr|A8Q0E7|A8Q0E7_BRUMA	83.46	127	21	0	5	131	511	637	6e-66	241
527	Singleton3660	Variant SH3 domain containing protein	tr|A8PCY6|A8PCY6_BRUMA	47	100	51	2	1	100	494	591	8e-22	94.7
528	Singleton3664	Ryanodine Receptor TM 4-6 family protein	tr|A8Q7A9|A8Q7A9_BRUMA	52.48	101	46	1	1	101	3323	3420	6e-30	121
529	Singleton3669	Cyclophilin B S. mansoni	Q26551	50	136	58	4	3	129	60	194	1e-26	111
530	Singleton3685	Putative uncharacterized protein	tr|A8PZA5|A8PZA5_BRUMA	60.66	61	24	0	27	87	160	220	1e-19	88.6
531	Singleton3694	Carboxyl transferase domain containing protein	tr|A8Q0A4|A8Q0A4_BRUMA	50.43	117	57	1	1	116	1521	1640	2e-28	116
532	Singleton3751	SJCHGC01653 protein	tr|Q5DE42|Q5DE42_SCHJA	42.25	187	102	3	17	200	1	184	1e-35	141
533	Singleton3758	Protein unc-22, putative	tr|A8Q0L6|A8Q0L6_BRUMA	33.77	154	96	3	4	157	5944	6090	4e-21	93.2
534	Singleton3760	Acetylcholine regulator unc-18, putative	tr|A8P4F7|A8P4F7_BRUMA	79.1	244	50	1	1	243	58	301	3e-113	400
535	Singleton3784	Pre-mRNA splicing factor PRP8, putative	tr|A8Q2R2|A8Q2R2_BRUMA	79.89	189	38	0	1	189	1893	2080	2e-87	313
536	Singleton3788	Myosin tail family protein	tr|A8QE67|A8QE67_BRUMA	41	100	59	0	2	101	772	871	3e-21	93.6
537	Singleton3800	Neurobeachin homolog, putative	tr|A8Q9Z5|A8Q9Z5_BRUMA	56.04	182	59	1	2	162	1272	1450	9e-55	205
538	Singleton3806	Kinesin light chain protein 2, isoform a, putative	tr|A8NRQ7|A8NRQ7_BRUMA	46.98	215	109	2	11	224	1	211	4e-42	164
539	Singleton3816	Aspartyl/Asparaginyl beta-hydroxylase family protein	tr|A8PTA1|A8PTA1_BRUMA	48.42	349	165	7	11	354	469	807	9e-90	322
540	Singleton3825	Putative uncharacterized protein	tr|A8Q3R1|A8Q3R1_BRUMA	34.03	144	94	1	1	144	180	322	2e-24	103
541	Singleton3834	ATP-dependent helicase DDX48, putative	tr|A8P212|A8P212_BRUMA	36.84	171	101	5	3	172	185	349	8e-21	92.4
542	Singleton3837	Putative uncharacterized protein	tr|A8Q5B5|A8Q5B5_BRUMA	30.94	181	117	7	2	177	919	1100	3e-17	80.9
543	Singleton3839	Patched family protein	tr|A8PZE7|A8PZE7_BRUMA	50.48	105	50	2	3	106	338	441	2e-21	92.8
544	Singleton3842	Neurotransmitter-gated ion-channel transmembrane region family protein	tr|A8PIY0|A8PIY0_BRUMA	45.1	102	56	0	7	108	80	181	3e-16	76.6
545	Singleton3852	Thioredoxin glutathione reductase	tr|Q962Y6|Q962Y6_SCHMA	53.96	139	61	1	2	137	191	329	6e-37	145
546	Singleton3884	5' nucleotidase family	tr|A8PXY0|A8PXY0_BRUMA	62.2	127	48	0	5	131	9	135	2e-47	179
547	Singleton3892	CG14616-PC, putative	tr|A8QHN4|A8QHN4_BRUMA	71.59	88	19	1	2	89	104	185	2e-33	132
548	Singleton3894	Alpha tubulin	tr|Q26595|Q26595_SCHMA	61.87	139	53	0	1	139	1	139	1e-44	171
549	Singleton3895	Protein-tyrosine phosphatase containing protein	tr|A8P4G8|A8P4G8_BRUMA	32.43	185	121	2	7	191	123	303	3e-27	114
550	Singleton3900	SJCHGC02833 protein	tr|Q86ET1|Q86ET1_SCHJA	51.28	195	93	2	15	208	5	198	5e-56	209
551	Singleton3902	26S proteasome regulatory chain 4, putative	tr|A8Q8R3|A8Q8R3_BRUMA	50.89	169	76	3	1	164	527	693	2e-42	163
552	Singleton3920	Coatomer subunit gamma	tr|A8NVE8|A8NVE8_BRUMA	53.7	108	50	0	2	109	771	878	1e-34	137
553	Singleton3922	Intermediate filament tail domain containing protein	tr|A8QCK7|A8QCK7_BRUMA	37.93	116	72	0	52	167	468	583	1e-21	95.1
554	Singleton3925	Glyceraldehyde-3-phosphate dehydrogenase	tr|Q27776|Q27776_SCHJA	71.43	63	18	0	1	63	241	303	2e-20	89.7
555	Singleton3931	Oxidoreductase, aldo/keto reductase family protein	tr|A8PJM3|A8PJM3_BRUMA	36.22	185	103	3	2	177	185	363	2e-30	124
556	Singleton3934	Calpain 7, putative	tr|A8P1B5|A8P1B5_BRUMA	57.38	237	73	5	4	237	302	513	2e-75	274
557	Singleton3944	ATP-dependent metalloprotease FtsH family protein	tr|A8QEE6|A8QEE6_BRUMA	36.96	138	80	2	16	146	367	504	7e-20	90.1
558	Singleton3947	Aromatic-L-amino-acid decarboxylase, putative	tr|A8Q3Q8|A8Q3Q8_BRUMA	48.31	178	91	1	3	180	253	429	4e-47	179
559	Singleton3969	Ryanodine Receptor TM 4-6 family protein	tr|A8Q7A9|A8Q7A9_BRUMA	71.33	143	41	0	4	146	1578	1720	6e-54	202
560	Singleton3972	Aminotransferase, class V family protein	tr|A8QHM8|A8QHM8_BRUMA	40.28	216	107	6	2	205	37	242	3e-38	150
561	Singleton3982	PCI domain containing protein	tr|A8NZC1|A8NZC1_BRUMA	45.55	382	192	5	17	398	28	393	3e-94	338
562	Singleton4005	Putative uncharacterized protein	tr|A8PVB9|A8PVB9_BRUMA	49.25	134	66	1	2	135	327	458	9e-25	105
563	Singleton4018	SJCHGC00820 protein	tr|Q5D947|Q5D947_SCHJA	60.41	245	95	2	2	245	357	600	1e-70	258
564	Singleton4025	Oxidoreductase, zinc-binding dehydrogenase family protein	tr|A8PV08|A8PV08_BRUMA	75.8	157	38	0	7	163	1591	1750	2e-62	230
565	Singleton4032	NMD3 family protein	tr|A8PJB8|A8PJB8_BRUMA	47.22	180	92	2	1	178	267	445	5e-50	190
566	Singleton4060	Putative uncharacterized protein	tr|Q5DFP8|Q5DFP8_SCHJA	92.86	84	6	0	2	85	39	122	8e-46	173
567	Singleton4071	Phosphofructokinase, putative	tr|A8PQ06|A8PQ06_BRUMA	59.18	196	79	1	2	197	612	806	1e-64	238
568	Singleton4078	Collagenase NC10 and Endostatin family protein	tr|A8PI67|A8PI67_BRUMA	66.22	74	25	0	48	121	253	326	1e-25	107
569	Singleton4083	Protein unc-22, putative	tr|A8Q0L6|A8Q0L6_BRUMA	31.88	229	152	3	2	228	5882	6110	7e-32	130
570	Singleton4095	Small heat shock protein 12.6	tr|Q66M65|Q66M65_BRUMA	49.04	104	52	1	11	113	9	112	6e-27	111
571	Singleton4109	Brix domain containing protein	tr|A8QBP5|A8QBP5_BRUMA	48.86	264	123	1	12	263	81	344	2e-78	285
572	Singleton4154	Kinesin motor domain containing protein	tr|A8Q9U0|A8Q9U0_BRUMA	49.41	170	75	3	2	168	195	356	1e-39	155
573	Singleton4159	Protein kinase domain containing protein	tr|A8Q358|A8Q358_BRUMA	37.35	166	96	6	5	165	70	232	8e-27	112
574	Singleton4217	Fructose-bisphosphate aldolase S. mansoni	P53442	67.39	92	29	1	1	92	227	317	2e-30	122
575	Singleton4241	Actin-binding/filamin-like protein	tr|Q6S8B5|Q6S8B5_SCHMA	35.97	139	84	3	2	140	498	631	1e-17	82.4
576	Singleton4242	Guanylate kinase family protein	tr|A8NJC7|A8NJC7_BRUMA	34.62	182	79	6	43	204	45	206	1e-21	95.5
577	Singleton4264	RNase3 domain containing protein	tr|A8QES5|A8QES5_BRUMA	49.47	95	48	0	2	96	1089	1180	3e-24	102
578	Singleton4271	Myotactin form B, putative	tr|A8QFI4|A8QFI4_BRUMA	30.41	148	100	2	8	152	434	581	3e-18	83.6
579	Singleton4311	Leucyl-tRNA synthetase, putative	tr|A8PGZ5|A8PGZ5_BRUMA	47.32	112	59	0	1	112	876	987	6e-27	112
580	Singleton4314	Putative uncharacterized protein	tr|B3GUU7|B3GUU7_SCHJA	78.33	180	38	1	2	181	40	218	5e-80	289
581	Singleton4339	Glucosamine--fructose-6-phosphate aminotransferase , putative	tr|A8PYC6|A8PYC6_BRUMA	69.09	165	48	1	1	162	518	682	1e-64	238
582	Singleton4340	Putative uncharacterized protein	tr|A8PZV6|A8PZV6_BRUMA	44.49	227	118	5	10	234	2642	2860	4e-49	187
583	Singleton4345	Trehalose 6-phosphate synthase protein 1, putative	tr|A8Q0E7|A8Q0E7_BRUMA	50.26	189	84	1	2	180	1093	1280	6e-53	199
584	Singleton4376	T-complex protein 1, gamma subunit, putative	tr|A8NTN6|A8NTN6_BRUMA	32.39	176	108	4	18	187	293	463	3e-18	84.3
585	Singleton4387	putative zinc metallopeptidase precursor [Haemonchus contortus]	gi|2905790|gb|AAC03561.1|	32.09	215	124	5	2	195	481	694	4e-26	110
586	Singleton4392	Putative uncharacterized protein	tr|B3GUU7|B3GUU7_SCHJA	55.9	161	67	2	2	158	64	224	6e-49	185
587	Singleton4403	ATP-dependent metalloprotease FtsH family protein	tr|A8QEE6|A8QEE6_BRUMA	72.19	151	40	1	8	158	264	412	8e-62	228
588	Singleton4414	Putative uncharacterized protein	tr|B3GUU7|B3GUU7_SCHJA	71.1	173	49	1	2	174	295	466	5e-57	213
589	Singleton4488	Membrane calcium atpase protein 3, isoform b, putative	tr|A8QG37|A8QG37_BRUMA	69.42	121	37	0	32	152	117	237	2e-37	147
590	Singleton4494	Kinesin motor domain containing protein	tr|A8Q9U0|A8Q9U0_BRUMA	40.95	232	130	3	2	231	98	324	4e-43	167
591	Singleton4497	Neurobeachin homolog, putative	tr|A8Q9Z5|A8Q9Z5_BRUMA	56.75	252	106	2	1	252	1919	2170	2e-79	287
592	Singleton4503	Protein kinase domain containing protein	tr|A8Q358|A8Q358_BRUMA	36.42	173	104	4	11	178	107	278	1e-29	122
593	Singleton4531	Glycerol 3-phosphate dehydrogenase	tr|Q5QEI6|Q5QEI6_SCHMA	40.59	303	174	4	23	322	41	340	1e-62	233
594	Singleton4537	Alpha tubulin	tr|Q26595|Q26595_SCHMA	70.16	124	37	0	2	125	15	138	7e-52	195
595	Singleton4566	EF hand family protein	tr|A8PM62|A8PM62_BRUMA	57.53	146	61	1	49	193	52	197	5e-45	173
596	Singleton4590	Clone ZZZ59 mRNA sequence	tr|Q86DV9|Q86DV9_SCHJA	40.6	133	73	4	8	137	30	159	7e-18	82
597	Singleton4599	ABC transporter transmembrane region family protein	tr|A8Q5V8|A8Q5V8_BRUMA	53.46	159	74	0	2	160	677	835	4e-49	186
598	Singleton4604	Triosephosphate isomerase	tr|A8PKM4|A8PKM4_BRUMA	77.78	72	16	0	1	72	176	247	4e-29	118
599	Singleton4618	MH2 domain containing protein	tr|A8Q7L1|A8Q7L1_BRUMA	78.45	116	25	0	3	118	212	327	1e-52	197
600	Singleton4623	DnaJ domain containing protein	tr|A8NR65|A8NR65_BRUMA	60.87	115	41	1	2	116	322	432	1e-35	140
601	Singleton4625	Membrane calcium atpase protein 3, isoform b, putative	tr|A8QG37|A8QG37_BRUMA	77.08	96	22	0	1	96	458	553	4e-42	162
602	Singleton4638	Immunoglobulin I-set domain containing protein	tr|A8NZ57|A8NZ57_BRUMA	39.57	139	83	1	8	145	301	439	3e-22	96.7
603	Singleton4651	NOT2 / NOT3 / NOT5 family protein	tr|A8PDA0|A8PDA0_BRUMA	32.76	174	108	5	32	197	83	255	6e-20	89.7
604	Singleton4694	Glutamine synthetase	tr|Q86EI1|Q86EI1_SCHJA	61.63	86	29	1	3	84	272	357	1e-26	110
605	Singleton4723	Heat shock 70 kDa protein homolog	sp|P08418|HSP70_SCHMA	47.96	98	51	0	1	98	454	551	5e-23	99.4
606	Singleton4731	SJCHGC01085 protein	tr|Q5DBY6|Q5DBY6_SCHJA	42.33	163	90	2	4	162	110	272	1e-29	121
607	Singleton4736	Gtr1/RagA G protein conserved region containing protein	tr|A8PQC1|A8PQC1_BRUMA	77.55	49	11	0	64	112	175	223	1e-20	91.3
608	Singleton4751	Cadherin cytoplasmic region family protein	tr|A8PFB9|A8PFB9_BRUMA	47.06	136	71	1	2	137	43	177	4e-31	126
609	Singleton4802	Galectin, putative	tr|A8PGM6|A8PGM6_BRUMA	35.62	146	86	3	2	146	12	150	6e-19	85.9
610	Singleton4820	Adenylate cyclase, type IX, putative	tr|A8NDN6|A8NDN6_BRUMA	38.74	111	66	2	14	123	668	777	2e-18	84
611	Singleton4831	Myosin heavy chain, putative	tr|A8PYZ8|A8PYZ8_BRUMA	87.97	158	19	0	1	158	376	533	2e-86	310
612	Singleton4890	Gamma-glutamyltranspeptidase family protein	tr|A8NU78|A8NU78_BRUMA	48.23	141	71	1	3	141	99	239	6e-35	139
613	Singleton4904	ADP-ribosylation factor 4, putative	tr|A8PYQ5|A8PYQ5_BRUMA	78.03	132	29	0	2	133	41	172	2e-60	223
614	Singleton4908	Neurobeachin homolog, putative	tr|A8Q9Z5|A8Q9Z5_BRUMA	67.48	163	52	1	2	164	1751	1910	2e-69	253
615	Singleton4918	Neurobeachin homolog, putative	tr|A8Q9Z5|A8Q9Z5_BRUMA	40.29	278	121	7	2	272	1022	1260	7e-43	166
616	Singleton4936	Aromatic-L-amino-acid decarboxylase, putative	tr|A8Q3Q8|A8Q3Q8_BRUMA	84.66	176	27	0	1	176	181	356	1e-90	324
617	Singleton4941	Double-stranded RNA binding motif family protein	tr|A8PS78|A8PS78_BRUMA	37.72	114	71	0	6	119	20	133	9e-21	91.3
618	Singleton4954	26S proteasome regulatory chain 4, putative	tr|A8Q8R3|A8Q8R3_BRUMA	43.6	172	80	5	10	164	333	504	2e-32	130
619	Singleton4963	Peptidase M16 inactive domain containing protein	tr|A8PCK7|A8PCK7_BRUMA	40.09	212	123	4	2	213	152	359	5e-37	146
620	Singleton4978	ABC transporter transmembrane region family protein	tr|A8Q5V8|A8Q5V8_BRUMA	32.63	236	145	6	36	269	1303	1530	7e-27	114
621	Singleton4999	Intermediate filament protein, putative	tr|A8Q7C8|A8Q7C8_BRUMA	56.84	95	36	1	1	95	90	179	2e-23	99.8
622	Singleton5009	Beta-tubulin	tr|Q7Z1I4|Q7Z1I4_SCHJA	79.04	167	35	0	2	168	264	430	3e-80	290
623	Singleton5023	Protein kinase domain containing protein	tr|A8PMN8|A8PMN8_BRUMA	34.78	207	126	4	2	203	218	420	5e-33	134
624	Singleton5031	Probable protein kinase, putative	tr|A8PRB3|A8PRB3_BRUMA	51.85	108	52	0	1	108	166	273	4e-29	118
625	Singleton5036	Elongation factor 1-alpha	tr|Q7YW79|Q7YW79_SCHJA	91.23	114	10	0	1	114	1	114	9e-59	217
626	Singleton5037	Myosin heavy chain, putative	tr|A8PYZ8|A8PYZ8_BRUMA	72.27	119	33	0	54	172	1620	1740	2e-24	105
627	Singleton5040	SWIB/MDM2 domain containing protein	tr|A8PCE4|A8PCE4_BRUMA	45.54	101	53	2	47	147	142	240	2e-21	95.1
628	Singleton5043	FKBP-type peptidyl-prolyl cis-trans isomerase-59, BmFKBP59	tr|A8QHE7|A8QHE7_BRUMA	65.91	132	45	0	7	138	48	179	1e-47	181
629	Singleton5064	Serine/threonine protein phosphatase 2A, 56 kDa regulatory subunit,epsilon isoform, putative	tr|A8QEX4|A8QEX4_BRUMA	56.1	82	36	0	2	83	321	402	8e-24	102
630	Singleton5067	Guanylate kinase family protein	tr|A8NJC7|A8NJC7_BRUMA	59.41	101	37	1	65	161	17	117	7e-31	125
631	Singleton5092	SJCHGC06211 protein	tr|Q5C101|Q5C101_SCHJA	53.18	173	80	1	2	173	69	241	9e-52	195
632	Singleton5113	Potential global transcription activator SNF2L, putative	tr|A8NHC7|A8NHC7_BRUMA	39.6	149	83	4	3	149	159	302	3e-28	117
633	Singleton5114	SJCHGC01985 protein	tr|Q5C602|Q5C602_SCHJA	35.71	182	104	4	1	169	197	378	1e-24	105
634	Singleton5138	Troponin T, putative	tr|A8NTN9|A8NTN9_BRUMA	49.18	122	58	3	3	123	182	300	6e-26	110
635	Singleton5143	Fumarylacetoacetate hydrolase domain containing 1, putative	tr|A8Q1J3|A8Q1J3_BRUMA	57.39	176	73	2	3	178	4	177	1e-56	211
636	Singleton5157	ADP-ribosylation factor 4, putative	tr|A8PYQ5|A8PYQ5_BRUMA	54.91	173	77	1	17	189	9	180	3e-47	180
637	Singleton5159	Adenylate kinase isoenzyme 1, putative	tr|A8PG69|A8PG69_BRUMA	38.95	95	58	0	77	171	1	95	6e-19	86.7
638	Singleton5162	T-complex protein 1, gamma subunit, putative	tr|A8NTN6|A8NTN6_BRUMA	36.77	155	95	3	23	175	374	527	1e-19	88.6
639	Singleton5188	Myosin heavy chain, putative	tr|A8PYZ8|A8PYZ8_BRUMA	49.01	202	103	0	2	203	1737	1940	2e-45	174
640	Singleton5189	Adenylate and Guanylate cyclase catalytic domain containing protein	tr|A8PRJ6|A8PRJ6_BRUMA	45.61	171	91	2	11	179	525	695	3e-35	140
641	Singleton5193	Low-density lipoprotein receptor-related protein, putative	tr|A8P152|A8P152_BRUMA	40.59	170	66	3	1	170	1202	1340	3e-28	117
642	Singleton5210	UDP-glucose:Glycoprotein Glucosyltransferase containing protein	tr|A8PS15|A8PS15_BRUMA	75.24	105	24	1	1	105	1378	1480	1e-44	170
643	Singleton5245	Immunoglobulin I-set domain containing protein	tr|A8Q7J8|A8Q7J8_BRUMA	39.85	266	146	6	2	260	5262	5520	1e-52	199
644	Singleton5264	LL20 15kDa ladder antigen, putative	tr|A8QEB0|A8QEB0_BRUMA	28.66	157	109	1	2	158	27	180	1e-19	88.6
645	Singleton5265	Putative uncharacterized protein	tr|A8P4K1|A8P4K1_BRUMA	38.46	104	63	1	29	131	54	157	2e-20	90.5
646	Singleton5305	Probable protein kinase, putative	tr|A8PRB3|A8PRB3_BRUMA	79.12	91	19	0	2	92	974	1060	8e-44	167
647	Singleton5312	putative glutamate dehydrogenase [Haemonchus contortus].	gi|3207184|gb|AAC19750.1|	70.37	135	40	0	12	146	16	150	9e-56	208
648	Singleton5330	secreted cathepsin F [Teladorsagia circumcincta]	gi|74273320|gb|ABA01328.1|	58.33	144	59	1	2	145	159	301	4e-48	182
649	Singleton5352	Probable exocyst complex component Sec5, putative	tr|A8QHB2|A8QHB2_BRUMA	52	75	36	0	4	78	104	178	3e-21	92
650	Singleton5353	Protein kinase domain containing protein	tr|A8Q358|A8Q358_BRUMA	46.3	108	55	2	68	173	22	128	4e-22	96.7
651	Singleton5372	Alpha tubulin	tr|Q26595|Q26595_SCHMA	90.21	143	13	1	2	144	266	407	1e-75	274
652	Singleton5373	SJCHGC06074 protein	tr|Q5D9E1|Q5D9E1_SCHJA	61.04	154	59	1	2	155	67	219	4e-46	176
653	Singleton5386	40S ribosomal protein S21	tr|Q5BS30|Q5BS30_SCHJA	47.5	80	42	0	1	80	1	80	9e-20	87
654	Singleton5387	Ubiquitin carrier protein	tr|A8Q0Z3|A8Q0Z3_BRUMA	32.52	123	80	2	22	141	30	152	4e-17	79.7
655	Singleton5409	Alkyldihydroxyacetonephosphate synthase, putative	tr|A8NPJ6|A8NPJ6_BRUMA	51.67	180	86	1	4	183	417	595	1e-55	208
656	Singleton5449	Uncoordinated protein 44, isoform e, putative	tr|A8PXN1|A8PXN1_BRUMA	63.75	80	28	1	7	86	29	107	7e-24	100
657	Singleton5451	Myosin heavy chain, putative	tr|A8PYZ8|A8PYZ8_BRUMA	44.3	149	83	0	16	164	723	871	2e-37	147
658	Singleton5458	Voltage-gated potassium channel, HERG (KCNH2)-related. C. elegans unc-103 ortholog	tr|A8PCE1|A8PCE1_BRUMA	40.3	201	113	2	15	215	67	260	3e-41	160
659	Singleton5465	Actin, putative	tr|A8P5A0|A8P5A0_BRUMA	35.65	115	58	1	2	116	272	370	8e-17	78.6
660	Singleton5472	Heat shock 70 kDa protein homolog	sp|P08418|HSP70_SCHMA	80.6	134	26	0	2	135	205	338	3e-60	223
661	Singleton5489	Putative uncharacterized protein	tr|A8P266|A8P266_BRUMA	54.93	71	32	0	44	114	316	386	3e-16	76.3
662	Singleton5499	Protein kinase domain containing protein	tr|A8PNY0|A8PNY0_BRUMA	41.76	91	46	1	19	102	554	644	2e-17	80.1
663	Singleton5514	Histone H3	tr|A8NHD2|A8NHD2_BRUMA	88.24	85	10	0	2	86	52	136	2e-40	155
664	Singleton5555	Actin-binding/filamin-like protein	tr|Q6S8B5|Q6S8B5_SCHMA	40.86	93	55	0	5	97	493	585	6e-20	87.8
665	Singleton5567	SJCHGC02833 protein	tr|Q86ET1|Q86ET1_SCHJA	39.08	174	93	3	15	188	8	168	2e-30	125
666	Singleton5586	Phosphatidylinositol transfer protein	tr|A8PG94|A8PG94_BRUMA	34.21	152	94	3	2	152	102	248	4e-17	80.1
667	Singleton5588	Probable protein kinase, putative	tr|A8PRB3|A8PRB3_BRUMA	41.84	141	40	6	94	226	784	890	5e-19	87
668	Singleton5609	Ribosome biogenesis protein BMS1 homolog, putative	tr|A8QDJ5|A8QDJ5_BRUMA	53.09	81	33	2	3	81	314	391	6e-18	82.4
669	Singleton5635	Putative uncharacterized protein	tr|A8QGW8|A8QGW8_BRUMA	52.38	84	40	0	6	89	80	163	7e-27	110
670	Singleton5669	SJCHGC01653 protein	tr|Q5DE42|Q5DE42_SCHJA	37.91	153	90	3	46	195	16	166	7e-25	106
671	Singleton5674	Protein kinase domain containing protein	tr|A8QC99|A8QC99_BRUMA	35.11	131	77	4	1	125	241	369	2e-20	91.3
672	Singleton5675	Uncoordinated protein 44, isoform e, putative	tr|A8PXN1|A8PXN1_BRUMA	85.29	102	15	0	3	104	765	866	4e-34	137
673	Singleton5684	T-complex protein 1, beta subunit, putative	tr|A8NUR0|A8NUR0_BRUMA	58.08	260	109	0	2	261	213	472	6e-86	309
674	Singleton5701	Ryanodine Receptor TM 4-6 family protein	tr|A8Q7A9|A8Q7A9_BRUMA	73.68	57	14	1	2	58	298	353	1e-18	83.6
675	Singleton5704	Clone ZZD1514 mRNA sequence	tr|Q86ER2|Q86ER2_SCHJA	51.05	190	78	3	12	195	9	189	9e-48	182
676	Singleton5714	Translation elongation factor aEF-2, putative	tr|A8PJV1|A8PJV1_BRUMA	67.89	218	70	0	2	219	551	768	4e-88	316
677	Singleton5722	Leucyl-tRNA synthetase, putative	tr|A8PGZ5|A8PGZ5_BRUMA	51.91	183	85	2	13	192	600	782	1e-49	188
678	Singleton5727	Heat shock protein HSP60	tr|Q8MXA4|Q8MXA4_SCHMA	63.57	387	134	3	2	388	117	496	8e-135	472
679	Singleton5747	Putative uncharacterized protein	tr|A8QDN1|A8QDN1_BRUMA	61.79	123	44	1	2	121	709	831	1e-39	154
680	Singleton5758	Ubiquitin-like protein SMT3, putative	tr|A8Q7C7|A8Q7C7_BRUMA	67.95	78	25	0	27	104	28	105	9e-23	97.4
681	Singleton5776	Putative uncharacterized protein	tr|A8NHR6|A8NHR6_BRUMA	31.56	282	183	6	3	280	22	297	8e-34	136
682	Singleton5802	Elongation factor 1-alpha	tr|Q7YW79|Q7YW79_SCHJA	72.97	74	20	0	1	74	392	465	3e-26	108
683	Singleton5825	T-box protein 12, putative	tr|A8NMX7|A8NMX7_BRUMA	46.39	166	73	3	7	159	1	163	3e-36	143
684	Singleton5845	Putative uncharacterized protein	tr|A8QCW1|A8QCW1_BRUMA	33.33	117	78	0	2	118	2068	2180	7e-17	78.6
685	Singleton5851	Brix domain containing protein	tr|A8Q5R7|A8Q5R7_BRUMA	33.79	145	94	1	3	145	178	322	1e-24	105
686	Singleton5852	Myosin tail family protein	tr|A8QE67|A8QE67_BRUMA	41.12	107	62	1	51	157	85	190	8e-21	92.4
687	Singleton5871	Protein kinase domain containing protein	tr|A8QC99|A8QC99_BRUMA	35.42	288	174	4	1	284	299	578	3e-41	161
688	Singleton5872	LL20 15kDa ladder antigen, putative	tr|A8QEB0|A8QEB0_BRUMA	35.66	129	82	1	17	145	89	216	3e-23	100
689	Singleton5928	Uncoordinated protein 44, isoform e, putative	tr|A8PXN1|A8PXN1_BRUMA	82.71	133	23	0	1	133	166	298	4e-54	202
690	Singleton5930	SJCHGC01945 protein	tr|Q5DDC4|Q5DDC4_SCHJA	29.57	230	141	7	42	269	223	433	5e-23	100
691	Singleton5931	Sodium Bile acid symporter family protein	tr|A8P3Q3|A8P3Q3_BRUMA	29.63	135	91	1	2	132	156	290	2e-17	80.5
692	Singleton5941	Phosphoenolpyruvate carboxykinase	tr|Q9XYR4|Q9XYR4_SCHMA	54.1	122	48	4	10	130	508	622	1e-30	124
693	Singleton5967	Probable 26S protease regulatory subunit 7, putative	tr|A8Q454|A8Q454_BRUMA	50.88	114	56	0	4	117	305	418	4e-30	122
694	Singleton5995	Immunoglobulin I-set domain containing protein	tr|A8NZ57|A8NZ57_BRUMA	72.67	150	41	0	2	151	629	778	6e-66	241
695	Singleton6012	Vacuolar protein sorting 35, putative	tr|A8Q574|A8Q574_BRUMA	40.38	213	126	1	2	214	301	512	1e-46	178
696	Singleton6017	Calreticulin	sp|Q06814|CALR_SCHMA	47.75	111	56	2	5	113	14	124	9e-24	101
697	Singleton6040	Protein kinase domain containing protein	tr|A8PMN8|A8PMN8_BRUMA	44.74	190	102	3	2	189	100	288	7e-41	159
698	Singleton6065	Probable 26S protease regulatory subunit 7, putative	tr|A8Q454|A8Q454_BRUMA	51.56	128	61	1	4	131	292	418	3e-33	133
699	Singleton6094	Aspartyl protease protein 2, isoform b, confirmed by transcriptevidence [Caenorhabditis elegans]	gi|27885049|gb|AAO25990.1|	45.45	176	94	2	13	187	175	349	2e-37	147
700	Singleton6095	Immunoglobulin I-set domain containing protein	tr|A8NZ57|A8NZ57_BRUMA	46.79	109	57	1	19	127	1543	1650	2e-21	94
701	Singleton6101	Homeobox domain containing protein	tr|A8QCW9|A8QCW9_BRUMA	71.51	172	46	2	10	181	158	326	1e-62	231
702	Singleton6127	Oxidoreductase, zinc-binding dehydrogenase family protein	tr|A8PV08|A8PV08_BRUMA	79.55	176	35	1	6	181	1821	2000	2e-75	274
703	Singleton6176	Trehalose 6-phosphate synthase protein 1, putative	tr|A8Q0E7|A8Q0E7_BRUMA	52.12	165	60	4	8	167	314	464	9e-39	152
704	Singleton6186	Heat shock 70 kDa protein homolog	sp|P08418|HSP70_SCHMA	92.17	115	9	0	19	133	354	468	2e-44	170
705	Singleton6195	Membrane calcium atpase protein 3, isoform b, putative	tr|A8QG37|A8QG37_BRUMA	79.19	197	40	1	2	197	26	222	2e-72	264
706	Singleton6202	Cation channel family protein	tr|A8Q1X7|A8Q1X7_BRUMA	56	125	53	2	3	126	2075	2200	2e-31	127
707	Singleton6203	Protein unc-22, putative	tr|A8Q0L6|A8Q0L6_BRUMA	62.04	137	49	2	16	150	1185	1320	7e-45	172
708	Singleton6214	Adducin-related protein 1, putative	tr|A8QG43|A8QG43_BRUMA	30.06	163	110	3	3	164	151	310	6e-18	83.6
709	Singleton6220	Protein unc-22, putative	tr|A8Q0L6|A8Q0L6_BRUMA	63.83	141	50	1	2	142	1883	2020	2e-51	193
710	Singleton6275	Peptidyl-prolyl cis-trans isomerase	tr|Q6YNZ2|Q6YNZ2_BRUMA	68.69	99	31	0	1	99	102	200	3e-39	152
711	Singleton6277	Phosphofructokinase, putative	tr|A8PQ06|A8PQ06_BRUMA	52.83	106	48	1	2	107	421	524	2e-28	116
712	Singleton6295	Putative uncharacterized protein	tr|A8QCR2|A8QCR2_BRUMA	55.64	133	56	2	19	149	88	219	1e-34	137
713	Singleton6361	Phosphoenolpyruvate carboxykinase	tr|Q9XYR4|Q9XYR4_SCHMA	54.65	86	36	2	2	85	350	434	1e-21	94.7
714	Singleton6363	Probable coatomer beta' subunit, putative	tr|A8Q0N2|A8Q0N2_BRUMA	57.14	91	37	1	2	92	440	528	2e-25	106
715	Singleton6378	Smu-1 suppressor of mec-8 and unc-52 homolog, putative	tr|A8QGQ7|A8QGQ7_BRUMA	46.47	170	91	0	1	170	339	508	3e-49	186
716	Singleton6416	Putative uncharacterized protein	tr|A8QCW1|A8QCW1_BRUMA	49.6	125	54	4	2	120	607	728	4e-26	108
717	Singleton6434	Glycyl-tRNA synthetase, putative	tr|A8PE57|A8PE57_BRUMA	57.53	73	31	0	5	77	191	263	5e-21	91.3
718	Singleton6474	Histone H2B	tr|A8NHD8|A8NHD8_BRUMA	90.38	104	9	1	20	123	20	122	3e-50	189
719	Singleton6594	Putative uncharacterized protein	tr|B3GUU7|B3GUU7_SCHJA	58.16	141	57	1	5	143	318	458	4e-37	146
720	Singleton6599	Fimbrin	tr|Q26574|Q26574_SCHMA	37.1	186	95	6	2	173	249	426	1e-24	105
721	Singleton6628	putative zinc metallopeptidase precursor [Haemonchus contortus]	gi|2905790|gb|AAC03561.1|	32.93	249	139	7	4	227	448	693	6e-33	133
722	Singleton6644	Peptidyl-prolyl cis-trans isomerase	tr|Q6YNZ2|Q6YNZ2_BRUMA	65.57	122	41	1	6	126	68	189	1e-36	144
723	Singleton6656	Biotin/lipoate A/B protein ligase family protein	tr|A8PAF2|A8PAF2_BRUMA	55.46	119	53	0	13	131	193	311	8e-38	148
724	Singleton6665	SJCHGC01945 protein	tr|Q5DDC4|Q5DDC4_SCHJA	49.46	93	40	2	59	151	351	436	5e-19	86.3
725	Singleton6669	SJCHGC01945 protein	tr|Q5DDC4|Q5DDC4_SCHJA	58.1	105	44	0	2	106	327	431	2e-31	126
726	Singleton6671	Putative uncharacterized protein	tr|A8Q8I0|A8Q8I0_BRUMA	41.35	104	61	0	4	107	5	108	2e-18	84
727	Singleton6696	Lipoyl synthase, mitochondrial	tr|A8PF69|A8PF69_BRUMA	63.25	166	61	0	2	167	126	291	5e-49	186
728	Singleton6754	Delta-1-pyrroline-5-carboxylate dehydrogenase, mitochondrial, putative	tr|A8NK31|A8NK31_BRUMA	28.57	189	126	5	3	182	270	458	2e-17	81.6
729	Singleton6757	Neurotransmitter-gated ion-channel transmembrane region family protein	tr|A8PIY0|A8PIY0_BRUMA	30.86	175	114	3	2	169	7	181	4e-20	90.5
730	Singleton6765	Protein kinase domain containing protein	tr|A8Q358|A8Q358_BRUMA	65.98	194	65	1	1	194	161	353	2e-74	271
731	Singleton6772	SJCHGC00176 protein	tr|Q5DGA0|Q5DGA0_SCHJA	95.45	110	5	0	1	110	348	457	1e-57	213
732	Singleton6773	ATP-dependent helicase DDX48, putative	tr|A8P212|A8P212_BRUMA	38.12	181	104	5	3	180	65	240	6e-27	113
733	Singleton6774	Ubiquitin carrier protein	tr|A8Q0Z3|A8Q0Z3_BRUMA	35.59	118	71	4	18	134	37	150	4e-16	76.6
734	Singleton6793	Biopterin-dependent aromatic amino acid hydroxylase family protein	tr|A8Q9A0|A8Q9A0_BRUMA	58.82	102	42	0	1	102	345	446	1e-35	139
735	Singleton6805	Annexin family protein	tr|A8PD83|A8PD83_BRUMA	45.69	116	62	1	12	126	133	248	1e-21	94
736	Singleton6809	BRM protein, putative	tr|A8QEY4|A8QEY4_BRUMA	51.3	230	95	8	4	221	961	1190	1e-50	192
737	Singleton6859	P38 map kinase family protein 2, isoform b, putative	tr|A8PQS0|A8PQS0_BRUMA	38.6	114	67	3	32	145	133	243	9e-21	91.7
738	Singleton6893	Cation channel family protein	tr|A8Q1X7|A8Q1X7_BRUMA	51.79	168	46	3	20	184	996	1130	1e-39	155
739	Singleton6896	T-complex protein 1, beta subunit, putative	tr|A8NUR0|A8NUR0_BRUMA	33.77	154	99	1	2	155	287	437	7e-19	85.9
740	Singleton6901	Serine/threonine-protein phosphatase	tr|A8NJR0|A8NJR0_BRUMA	50	142	70	1	2	142	186	327	2e-44	170
741	Singleton7012	Importin beta family protein 5, putative	tr|A8PJB3|A8PJB3_BRUMA	36.02	161	100	2	2	161	373	531	3e-26	110
742	Singleton7068	Eukaryotic-type carbonic anhydrase family protein	tr|A8NED9|A8NED9_BRUMA	50	104	51	1	2	104	74	177	1e-26	110
743	Singleton7074	T-complex protein 1, beta subunit, putative	tr|A8NUR0|A8NUR0_BRUMA	34.21	152	96	2	5	153	365	515	2e-18	85.1
744	Singleton7089	Utp11 protein	tr|A8QFN3|A8QFN3_BRUMA	53.75	80	37	0	1	80	1	80	3e-20	89.4
745	Singleton7139	Fumarase, putative	tr|A8Q9U1|A8Q9U1_BRUMA	87.8	41	5	0	4	44	464	504	8e-17	77.4
746	Singleton7157	Prion-like-, putative	tr|A8PIL7|A8PIL7_BRUMA	40.16	122	71	2	6	126	30	150	8e-23	99
747	Singleton7221	Superoxide dismutase	tr|A8QB85|A8QB85_BRUMA	32.82	131	84	2	35	165	90	216	4e-16	76.6
748	Singleton7222	5' nucleotidase family	tr|A8PXY0|A8PXY0_BRUMA	56.69	127	55	0	2	128	209	335	5e-42	162
749	Singleton7226	Putative uncharacterized protein	tr|A8Q309|A8Q309_BRUMA	42.64	129	68	2	2	127	78	203	3e-18	83.2
750	Singleton7232	Probable protein kinase, putative	tr|A8PRB3|A8PRB3_BRUMA	40.4	99	54	1	2	95	212	310	5e-19	85.5
751	Singleton7302	P38 map kinase family protein 2, isoform b, putative	tr|A8PQS0|A8PQS0_BRUMA	58.62	58	23	1	2	58	180	237	3e-17	79
752	Singleton7317	Ryanodine Receptor TM 4-6 family protein	tr|A8Q7A9|A8Q7A9_BRUMA	80.77	104	19	1	2	105	2355	2460	2e-45	173
753	Singleton7334	Oxidoreductase, zinc-binding dehydrogenase family protein	tr|A8PV08|A8PV08_BRUMA	87.83	115	14	0	2	116	2144	2260	7e-53	197
754	Singleton7338	Myotactin form B, putative	tr|A8QFI4|A8QFI4_BRUMA	55.46	119	53	0	4	122	1187	1310	6e-35	138
755	Singleton7340	Pre-mRNA splicing factor PRP8, putative	tr|A8Q2R2|A8Q2R2_BRUMA	59.28	167	26	2	1	162	107	236	3e-47	180
756	Singleton7347	SMC family, C-terminal domain containing protein	tr|A8NQS4|A8NQS4_BRUMA	37.25	153	93	2	2	152	158	309	4e-18	84.3
757	Singleton7351	Probable 26S protease regulatory subunit 7, putative	tr|A8Q454|A8Q454_BRUMA	39.02	123	71	1	43	161	177	299	2e-21	94
758	Singleton7366	Potential global transcription activator SNF2L, putative	tr|A8NHC7|A8NHC7_BRUMA	43.48	92	50	1	21	112	546	635	1e-19	88.6
759	Singleton7371	Zinc finger, ZZ type family protein	tr|A8QB20|A8QB20_BRUMA	59.18	147	58	2	6	151	976	1120	3e-48	183
760	Singleton7378	Intermediate filament tail domain containing protein	tr|A8QCK7|A8QCK7_BRUMA	35.86	145	74	2	12	149	286	418	2e-18	84.3
761	Singleton7379	Pyruvate kinase	tr|Q5DAM7|Q5DAM7_SCHJA	63.1	168	62	0	4	171	260	427	3e-58	216
762	Singleton7406	Ribonucleoside-diphosphate reductase	tr|A8P6Y3|A8P6Y3_BRUMA	76.79	112	26	0	3	114	158	269	1e-50	190
763	Singleton7420	Probable protein disulfide-isomerase ER-60	sp|P38658|ERP60_SCHMA	34.35	131	82	3	4	131	54	183	5e-18	83.6
764	Singleton7429	SJCHGC02833 protein	tr|Q86ET1|Q86ET1_SCHJA	39.69	131	78	1	2	132	25	154	3e-28	116
765	Singleton7443	ATP-dependent metalloprotease FtsH family protein	tr|A8QEE6|A8QEE6_BRUMA	43.05	151	81	3	3	150	473	621	1e-30	124
766	Singleton7444	Protein kinase domain containing protein	tr|A8Q358|A8Q358_BRUMA	40.88	159	80	7	15	172	134	279	3e-23	101
767	Singleton7483	ADP-ribosylation factor-like protein 2, putative	tr|A8NS63|A8NS63_BRUMA	60.56	71	28	0	5	75	13	83	2e-23	99.4
768	Singleton7523	Myosin heavy chain B (MHC B), putative	tr|A8P1B7|A8P1B7_BRUMA	40.61	261	154	1	44	304	78	337	7e-42	163
769	Singleton7559	Protein unc-22, putative	tr|A8Q0L6|A8Q0L6_BRUMA	33.33	144	89	3	4	147	5970	6110	8e-17	79.3
770	Singleton7608	Glycyl-tRNA synthetase, putative	tr|A8PE57|A8PE57_BRUMA	70.89	79	23	0	2	80	583	661	6e-31	124
771	Singleton7638	Pyruvate kinase	tr|Q5DAM7|Q5DAM7_SCHJA	69.78	139	42	0	4	142	263	401	1e-54	204
772	Singleton7640	Phosphofructokinase, putative	tr|A8PQ06|A8PQ06_BRUMA	72.13	122	34	0	1	122	242	363	3e-51	192
773	Singleton7657	Sf3a2-prov protein, putative	tr|A8PS49|A8PS49_BRUMA	71.76	216	57	2	1	216	1	212	1e-85	308
774	Singleton7662	Aminopeptidase W07G4.4 in chromosome V, putative	tr|A8QE02|A8QE02_BRUMA	38.42	190	97	4	15	203	26	196	2e-31	128
775	Singleton7666	P38 map kinase family protein 2, isoform b, putative	tr|A8PQS0|A8PQS0_BRUMA	84.43	122	19	0	1	122	136	257	1e-60	224
776	Singleton7687	Protein kinase domain containing protein	tr|A8Q709|A8Q709_BRUMA	34.07	135	72	4	1	119	128	261	4e-19	85.9
777	Singleton7705	Glucose-6-phosphate isomerase	tr|A8QAU0|A8QAU0_BRUMA	60.1	198	76	1	3	197	658	855	1e-66	244
778	Singleton7706	14-3-3 epsilon	tr|Q9U491|Q9U491_SCHMA	71.03	107	31	0	1	107	128	234	7e-43	165
779	Singleton7712	Gex interacting protein protein 4, isoform c, putative	tr|A8Q2P5|A8Q2P5_BRUMA	60.26	156	60	1	9	164	230	383	3e-26	110
780	Singleton7794	Probable 26S protease regulatory subunit 7, putative	tr|A8Q454|A8Q454_BRUMA	49.11	169	83	3	1	168	254	420	1e-29	121
781	Singleton7808	ADP/ATP translocase, putative	tr|A8Q4E7|A8Q4E7_BRUMA	48.5	167	78	6	6	170	23	183	2e-30	124
782	Singleton7812	Probable 26S protease regulatory subunit 7, putative	tr|A8Q454|A8Q454_BRUMA	41.18	221	124	3	2	218	181	399	3e-39	154
783	Singleton7813	Putative uncharacterized protein	tr|A8Q8M2|A8Q8M2_BRUMA	38.4	125	68	2	2	117	145	269	1e-22	97.4
784	Singleton7835	Clone ZZD1514 mRNA sequence	tr|Q86ER2|Q86ER2_SCHJA	56.52	92	40	0	4	95	32	123	9e-28	114
785	Singleton7891	Uncoordinated protein 44, isoform e, putative	tr|A8PXN1|A8PXN1_BRUMA	76.89	212	48	1	2	213	328	538	3e-89	320
786	Singleton7907	Vacuolar protein sorting 35, putative	tr|A8Q574|A8Q574_BRUMA	61.43	140	43	3	1	139	161	290	8e-32	128
787	Singleton7912	Ribonucleoside-diphosphate reductase	tr|A8P6Y3|A8P6Y3_BRUMA	64.75	122	42	1	7	128	471	591	1e-43	167
788	Singleton7939	Glyceraldehyde-3-phosphate dehydrogenase	tr|Q27776|Q27776_SCHJA	65.79	152	51	1	1	152	159	309	7e-50	188
789	Singleton7960	Phosphatidylinositol 3-and 4-kinase family protein	tr|A8QBA4|A8QBA4_BRUMA	43.97	116	65	0	2	117	838	953	3e-31	125
790	Singleton7964	Myosin heavy chain, putative	tr|A8PYZ8|A8PYZ8_BRUMA	41.28	109	64	0	31	139	1360	1470	4e-20	89.7
791	Singleton7987	Cache domain containing protein	tr|A8PZR7|A8PZR7_BRUMA	44.17	120	62	3	5	122	920	1040	2e-23	100
792	Singleton7993	ATP-dependent helicase DDX48, putative	tr|A8P212|A8P212_BRUMA	45.65	92	50	0	59	150	271	362	4e-22	96.7
793	Singleton8014	Potential global transcription activator SNF2L, putative	tr|A8NHC7|A8NHC7_BRUMA	55.37	177	74	1	2	178	439	610	2e-52	197
794	Singleton8016	Immunoglobulin I-set domain containing protein	tr|A8P9Y0|A8P9Y0_BRUMA	40.66	91	53	1	18	107	193	283	5e-18	81.6
795	Singleton8056	Enolase	tr|A8PFE3|A8PFE3_BRUMA	62.9	62	23	0	2	63	41	102	5e-19	84.7
796	Singleton8098	Aminopeptidase W07G4.4 in chromosome V, putative	tr|A8QE02|A8QE02_BRUMA	37.37	99	43	1	11	109	101	180	5e-16	75.5
797	Singleton8115	Myosin heavy chain, nonmuscle type 1, putative	tr|A8NDV1|A8NDV1_BRUMA	52.53	158	74	1	11	168	1776	1930	6e-30	122
798	Singleton8147	Serine/threonine-protein phosphatase	tr|A8NJR0|A8NJR0_BRUMA	53.76	93	42	1	2	94	183	274	6e-29	117
799	Singleton8163	Putative uncharacterized protein	tr|A8QG85|A8QG85_BRUMA	33.53	331	198	7	3	322	111	430	4e-43	167
800	Singleton8204	Protein kinase domain containing protein	tr|A8PMN8|A8PMN8_BRUMA	32.71	107	69	1	18	124	242	345	2e-16	78.2
801	Singleton8231	Glutamine synthetase	tr|Q86EI1|Q86EI1_SCHJA	56.6	106	46	0	33	138	58	163	4e-31	125
802	Singleton8282	Fructose-bisphosphate aldolase S. mansoni	P53442	56.72	67	29	0	9	75	42	108	1e-19	86.7
803	Singleton8287	P38 map kinase family protein 2, isoform b, putative	tr|A8PQS0|A8PQS0_BRUMA	43.51	131	68	3	2	131	147	272	8e-27	111
804	Singleton8316	SJCHGC06074 protein	tr|Q5D9E1|Q5D9E1_SCHJA	52.17	69	33	0	1	69	276	344	2e-17	79.7
805	Singleton8328	Protein phosphatase 1 regulatory inhibitor subunit 16A, putative	tr|A8P805|A8P805_BRUMA	73.1	171	30	1	2	172	69	223	7e-70	255
806	Singleton8373	RhoGEF domain containing protein	tr|A8NE42|A8NE42_BRUMA	47.3	74	39	0	2	75	303	376	2e-17	79
807	Singleton8379	Glutamate dehydrogenase, mitochondrial, putative	tr|A8NRG3|A8NRG3_BRUMA	74.16	89	23	0	21	109	231	319	1e-38	150
808	Singleton8423	Insulin-degrading enzyme, putative	tr|A8PIJ2|A8PIJ2_BRUMA	37.01	154	97	0	1	154	747	900	8e-27	112
809	Singleton8430	Histone H3	tr|A8NHD2|A8NHD2_BRUMA	90	90	9	0	1	90	46	135	4e-43	164
810	Singleton8431	Beta-tubulin	tr|Q7Z1I4|Q7Z1I4_SCHJA	79.07	129	26	1	1	129	10	137	2e-59	219
811	Singleton8501	Serine/threonine-protein phosphatase	tr|A8NJR0|A8NJR0_BRUMA	48.76	121	60	2	2	121	180	299	6e-32	128
812	Singleton8507	Adenylate and Guanylate cyclase catalytic domain containing protein	tr|A8PRJ6|A8PRJ6_BRUMA	42.42	132	75	1	11	142	454	584	1e-27	114
813	Singleton8520	DEAD/DEAH box helicase family protein	tr|A8P1S6|A8P1S6_BRUMA	38.21	123	64	3	74	185	71	192	1e-18	85.9
814	Singleton8521	T-complex protein 1 subunit delta	tr|Q5C3H9|Q5C3H9_SCHJA	58.75	80	33	0	17	96	43	122	9e-25	104
815	Singleton8556	ATP-dependent metalloprotease FtsH family protein	tr|A8QEE6|A8QEE6_BRUMA	54.26	94	40	1	1	91	425	518	2e-20	89.4
816	Singleton8592	F-box domain containing protein	tr|A8Q180|A8Q180_BRUMA	46.02	113	56	1	16	123	376	488	1e-24	104
817	Singleton8616	Prion-like-, putative	tr|A8PIL7|A8PIL7_BRUMA	52.11	142	67	1	7	148	308	448	2e-38	150
818	Singleton8618	SJCHGC02833 protein	tr|Q86ET1|Q86ET1_SCHJA	70.64	109	32	0	8	116	4	112	4e-44	169
819	Singleton8667	Basement membrane proteoglycan, putative	tr|A8NU55|A8NU55_BRUMA	49.69	159	79	1	64	222	171	328	1e-39	155
820	Singleton8688	Translation elongation factor aEF-2, putative	tr|A8PJV1|A8PJV1_BRUMA	53.97	63	29	0	8	70	709	771	2e-18	82.4
821	Singleton8767	Beta-tubulin	tr|Q7Z1I4|Q7Z1I4_SCHJA	94.32	88	5	0	3	90	186	273	1e-47	179
822	Singleton8814	Low-density lipoprotein receptor-related protein, putative	tr|A8P152|A8P152_BRUMA	63.86	83	26	1	2	84	3670	3750	1e-25	107
823	Singleton8848	Calpain family protein 1, isoform d, putative	tr|A8PB44|A8PB44_BRUMA	64.29	70	24	1	1	70	508	576	2e-22	95.9
824	Singleton8852	Serine/threonine-protein phosphatase	tr|A8NJR0|A8NJR0_BRUMA	38.35	133	74	2	2	133	166	291	5e-21	92.8
825	Singleton8864	Polyadenylate-binding protein 1, putative	tr|A8P4D9|A8P4D9_BRUMA	55.21	96	37	3	1	95	334	424	6e-23	99.4
826	Singleton8870	Cadherin cytoplasmic region family protein	tr|A8PFB9|A8PFB9_BRUMA	48.82	127	44	4	1	119	969	1080	6e-26	108
827	Singleton8880	Kap beta 3 protein, putative	tr|A8PTL7|A8PTL7_BRUMA	36.27	102	64	1	2	103	242	342	3e-16	75.9
828	Singleton8903	Elongation factor 1-alpha	tr|Q7YW79|Q7YW79_SCHJA	41.03	117	60	5	1	113	102	213	9e-20	88.2
829	Singleton9014	Haloacid dehalogenase-like hydrolase family protein	tr|A8PMK4|A8PMK4_BRUMA	50	90	45	0	2	91	121	210	1e-20	89.7
830	Singleton9072	Malate dehydrogenase	tr|Q5D9T1|Q5D9T1_SCHJA	53.47	144	61	2	2	145	26	163	1e-36	144
831	Singleton9079	Calpain family protein 1, isoform d, putative	tr|A8PB44|A8PB44_BRUMA	68.67	83	26	0	2	84	420	502	1e-31	126
832	Singleton9155	Aminopeptidase W07G4.4 in chromosome V, putative	tr|A8QE02|A8QE02_BRUMA	54.81	104	47	0	5	108	404	507	2e-32	129
833	Singleton9288	Histone deacetylase	tr|A8NT81|A8NT81_BRUMA	65	80	28	0	9	88	28	107	9e-30	120
834	Singleton9290	Putative uncharacterized protein	tr|Q5DFP8|Q5DFP8_SCHJA	45.04	131	63	2	5	134	90	212	3e-26	110
835	Singleton9312	Elongation factor Tu GTP binding domain containing protein	tr|A8P787|A8P787_BRUMA	46.95	164	84	3	2	163	189	351	2e-39	154
836	Singleton9321	Sec23/Sec24 trunk domain containing protein	tr|A8PYW8|A8PYW8_BRUMA	63.86	83	30	0	2	84	587	669	1e-27	113
837	Singleton9397	Protein unc-22, putative	tr|A8Q0L6|A8Q0L6_BRUMA	61.88	181	68	1	3	183	2579	2760	1e-62	231
838	Singleton9403	Beta-tubulin	tr|Q7Z1I4|Q7Z1I4_SCHJA	80.43	138	26	1	1	138	1	137	2e-66	243
839	Singleton9472	Putative uncharacterized protein	tr|A8PA79|A8PA79_BRUMA	65.59	93	32	0	23	115	1	93	4e-32	129
840	Singleton9490	Neurobeachin homolog, putative	tr|A8Q9Z5|A8Q9Z5_BRUMA	38.78	147	87	3	4	150	1780	1920	7e-26	109
841	Singleton9558	SJCHGC00820 protein	tr|Q5D947|Q5D947_SCHJA	50.38	133	65	1	23	155	557	688	1e-23	102
842	Singleton9578	microsomal aminopeptidase [Haemonchus contortus]	gi|6012987|emb|CAB57358.1|	36.02	161	97	2	3	157	386	546	1e-32	131
843	Singleton9615	Aspartyl aminopeptidase, putative	tr|A8P559|A8P559_BRUMA	63.46	104	38	0	2	105	364	467	1e-35	140
844	Singleton9654	Heat shock 70 kDa protein homolog	sp|P08418|HSP70_SCHMA	76.19	63	15	0	2	64	14	76	5e-25	104
845	Singleton9658	ABC transporter transmembrane region family protein	tr|A8Q5V8|A8Q5V8_BRUMA	46.85	111	33	3	8	118	1411	1500	5e-21	92
846	Singleton9689	ATP-binding cassette sub-family E member 1 (Ribonuclease 4 inhibitor), putative	tr|A8P3S1|A8P3S1_BRUMA	74.53	106	27	0	18	123	494	599	7e-43	164
847	Singleton9702	Coiled-coil like protein 1, putative	tr|A8PQ76|A8PQ76_BRUMA	54.84	93	41	1	4	95	686	778	2e-25	105
848	Singleton9724	ADP/ATP translocase, putative	tr|A8Q4E7|A8Q4E7_BRUMA	58.77	114	44	2	3	114	68	180	1e-17	81.3
849	Singleton9731	Erv1 / Alr family protein	tr|A8Q1B1|A8Q1B1_BRUMA	52.08	96	45	1	1	96	43	137	2e-27	112
850	Singleton9735	Uncoordinated protein 44, isoform e, putative	tr|A8PXN1|A8PXN1_BRUMA	73.5	117	30	1	7	123	638	753	1e-47	180
851	Singleton9739	Ubiquitin carrier protein	tr|A8Q0Z3|A8Q0Z3_BRUMA	55.64	133	59	0	9	141	9	141	2e-34	137
852	Singleton9792	Peptidylglycine alpha hydroxylating mono-oxygenase	tr|Q86QQ6|Q86QQ6_SCHMA	41.18	102	53	2	32	127	53	153	1e-16	77.8
853	Singleton9798	Putative uncharacterized protein	tr|A8PZV6|A8PZV6_BRUMA	35	120	75	2	8	127	2373	2490	7e-17	79
854	Singleton9813	Actin, putative	tr|A8P5A0|A8P5A0_BRUMA	92.96	142	10	0	47	188	164	305	2e-77	280
855	Singleton9884	Hypothetical 52.8 kDa protein T05E11.5 in chromosome IV, putative	tr|A8PYX9|A8PYX9_BRUMA	71.15	52	14	1	36	86	283	334	8e-18	80.9
856	Singleton9885	Aspartic proteinase	tr|P91802|P91802_SCHMA	47.62	105	53	1	2	106	278	380	6e-26	108
857	Singleton9908	60S ribosomal protein L34, putative	tr|A8PKW7|A8PKW7_BRUMA	61	100	39	0	106	205	5	104	6e-28	116
858	Singleton10032	Probable coatomer beta' subunit, putative	tr|A8Q0N2|A8Q0N2_BRUMA	72.13	122	33	1	1	122	284	404	7e-51	191
859	Singleton10088	Heat shock protein HSP60	tr|Q8MXA4|Q8MXA4_SCHMA	57.36	129	55	0	2	130	99	227	6e-40	155
860	Singleton10093	Myosin tail family protein	tr|A8QE67|A8QE67_BRUMA	87.18	39	5	0	2	40	546	584	4e-17	78.6
861	Singleton10115	ATP synthase subunit beta	tr|Q5D9S4|Q5D9S4_SCHJA	85.23	88	12	1	2	88	242	329	3e-40	155
862	Singleton10153	Collagen col-34, putative	tr|A8Q1F6|A8Q1F6_BRUMA	85.48	62	9	0	32	93	7	68	8e-29	119
863	Singleton10192	ATP-dependent metalloprotease FtsH family protein	tr|A8QEE6|A8QEE6_BRUMA	50.62	81	37	1	2	79	340	420	5e-19	84.7
864	Singleton10227	Transmembrane GTPase fzo-1, putative	tr|A8NSY1|A8NSY1_BRUMA	55.56	108	48	0	6	113	107	214	1e-35	140
865	Singleton10230	Alpha-2-macroglobulin family N-terminal region containing protein	tr|A8PE24|A8PE24_BRUMA	62.93	116	43	0	2	117	85	200	2e-40	156
866	Singleton10256	SJCHGC00176 protein	tr|Q5DGA0|Q5DGA0_SCHJA	94.44	54	3	0	10	63	1	54	4e-25	105
867	Singleton10259	Neurotransmitter-gated ion-channel transmembrane region family protein	tr|A8PIY0|A8PIY0_BRUMA	32.5	160	91	3	22	170	9	162	3e-16	77.4
868	Singleton10260	Probable 26S protease regulatory subunit 7, putative	tr|A8Q454|A8Q454_BRUMA	78.26	161	35	0	1	161	265	425	1e-65	241
869	Singleton10342	Ribonucleoside-diphosphate reductase	tr|A8P6Y3|A8P6Y3_BRUMA	59.69	129	52	0	3	131	15	143	4e-40	155
870	Singleton10377	Low-density lipoprotein receptor-related protein, putative	tr|A8P152|A8P152_BRUMA	83.33	114	19	0	5	118	1532	1650	4e-61	225
871	Singleton10378	T-complex protein 1 subunit delta	tr|Q5C3H9|Q5C3H9_SCHJA	35.58	104	67	0	9	112	48	151	2e-16	77.4
872	Singleton10420	Ribonucleotide reductase 2, putative	tr|A8PTX7|A8PTX7_BRUMA	68.82	93	28	1	3	95	77	168	9e-26	109
873	Singleton10443	Protein unc-22, putative	tr|A8Q0L6|A8Q0L6_BRUMA	57.44	242	102	1	1	241	3046	3290	1e-74	272
874	Singleton10463	Potential global transcription activator SNF2L, putative	tr|A8NHC7|A8NHC7_BRUMA	41.89	148	84	1	2	147	274	421	9e-19	85.1
875	Singleton10559	Temporarily assigned gene name protein 150, isoform b, putative	tr|A8NNU7|A8NNU7_BRUMA	52.53	99	45	1	3	101	34	130	9e-25	104
876	Singleton10585	Protein unc-22, putative	tr|A8Q0L6|A8Q0L6_BRUMA	48.02	202	104	1	1	202	5306	5510	1e-48	185
877	Singleton10694	Splicing factor 3b, subunit 2, putative	tr|A8QHQ3|A8QHQ3_BRUMA	77.88	104	23	0	1	104	295	398	3e-48	183
878	Singleton10748	Elongation factor 1-alpha	tr|Q7YW79|Q7YW79_SCHJA	91.23	114	10	0	1	114	1	114	9e-59	217
879	Singleton10834	ADP/ATP translocase, putative	tr|A8Q4E7|A8Q4E7_BRUMA	78.72	47	10	0	1	47	32	78	1e-16	76.6
880	Singleton10845	Actin, putative	tr|A8P5A0|A8P5A0_BRUMA	94.78	134	6	1	2	135	170	302	1e-72	264
881	Singleton9959	Glucosamine--fructose-6-phosphate aminotransferase , putative	tr|A8PYC6|A8PYC6_BRUMA	56.45	186	65	2	2	172	407	591	3e-56	210
882	Singleton9972	Fimbrin	tr|Q26574|Q26574_SCHMA	28.14	167	115	3	14	178	450	613	4e-17	80.9
